# Supplementary material for: Methyl 6-chloro-2-methyl-4-phenyl­quinoline-3-carboxyl­ate
Source: Acta Crystallogr Sect E Struct Rep Online. 2009 Dec 16;66(Pt 1):o169. doi: 10.1107/S1600536809052891 (PMC2980164; doi:10.1107/S1600536809052891)
Supplement: Supplementary file 2 [file e-66-0o169-Isup2.hkl]

#
# h,k,l, Fc-squared, Fo-squared, sigma(Fo-squared) and status flag
#
data_I
_shelx_title ' vvr10 in P 21/n'
_shelx_refln_list_code          4
_shelx_F_calc_maximum      174.79
_exptl_crystal_F_000       648.00
_reflns_d_resolution_high  0.8417
 
loop_
 _symmetry_equiv_pos_as_xyz
 'x, y, z'
 '-x+1/2, y+1/2, -z+1/2'
 '-x, -y, -z'
 'x-1/2, -y-1/2, z-1/2'
 
_cell_length_a    10.8280
_cell_length_b     7.5350
_cell_length_c    18.8290
_cell_angle_alpha  90.000
_cell_angle_beta   94.369
_cell_angle_gamma  90.000
 
_shelx_F_squared_multiplier     1.000
 
loop_
 _refln_index_h
 _refln_index_k
 _refln_index_l
 _refln_F_squared_calc
 _refln_F_squared_meas
 _refln_F_squared_sigma
 _refln_observed_status
   2   0   0      567.52      567.65      1.96 o
   4   0   0      321.46      292.80      2.08 o
   6   0   0     3792.62     4015.59      9.52 o
   8   0   0      892.19      903.97      5.41 o
  10   0   0      818.52      753.54      5.82 o
  12   0   0      173.21      174.00      3.42 o
   1   1   0     2803.72     2860.83     74.50 o
   2   1   0     3431.00     3247.10     59.27 o
   3   1   0     2330.78     2315.69     34.69 o
   4   1   0      137.56      125.22      1.04 o
   5   1   0      278.61      263.59      2.60 o
   6   1   0      455.20      420.62      6.45 o
   7   1   0      480.18      475.26      5.35 o
   8   1   0       12.26       13.55      0.49 o
   9   1   0       37.84       43.11      0.92 o
  10   1   0       98.50      101.15      1.94 o
  11   1   0       82.45       77.42      1.50 o
  12   1   0       27.06       23.49      0.89 o
   0   2   0    22109.43    22899.79     16.54 o
   1   2   0    10741.97    10964.67     11.19 o
   2   2   0     7901.82     7940.86     10.02 o
   3   2   0        0.30        0.81      0.59 o
   4   2   0      997.42     1100.15      4.43 o
   5   2   0      627.79      572.45      3.55 o
   6   2   0     1381.70     1465.07      6.15 o
   7   2   0       34.32       32.03      0.96 o
   8   2   0      335.76      310.97      3.41 o
   9   2   0      606.52      573.75      4.92 o
  10   2   0       13.77        9.09      1.00 o
  11   2   0       38.51       34.42      1.35 o
  12   2   0        1.25        1.45      1.56 o
   1   3   0      231.93      289.52      2.20 o
   2   3   0      815.94      759.79      3.62 o
   3   3   0      191.84      193.57      2.03 o
   4   3   0       42.38       37.35      1.00 o
   5   3   0        0.51        7.66      0.55 o
   6   3   0       94.55       82.62      1.76 o
   7   3   0        3.02        3.98      0.65 o
   8   3   0        1.39        4.51      0.73 o
   9   3   0        5.36        6.26      0.79 o
  10   3   0       72.30       74.54      1.97 o
  11   3   0       12.79       10.41      1.11 o
  12   3   0        1.86       -1.15      1.56 o
   0   4   0       45.23       42.16      1.19 o
   1   4   0      753.99      881.96      4.38 o
   2   4   0     1454.53     1556.98      5.99 o
   3   4   0      103.29       95.43      1.76 o
   4   4   0     1543.27     1597.80      6.62 o
   5   4   0       34.60       25.83      0.76 o
   6   4   0        4.49        8.81      0.69 o
   7   4   0      174.01      183.01      2.90 o
   8   4   0      278.41      254.29      3.51 o
   9   4   0       17.34       17.47      1.00 o
  10   4   0        2.03        0.72      1.55 o
  11   4   0       27.25       23.67      1.32 o
   1   5   0       71.98       69.23      1.63 o
   2   5   0      101.62      103.13      1.97 o
   3   5   0       42.95       54.93      1.58 o
   4   5   0        8.41       10.47      0.75 o
   5   5   0      179.35      168.34      2.66 o
   6   5   0       23.52       20.85      0.89 o
   7   5   0       64.67       60.85      1.75 o
   8   5   0       13.77       14.53      1.04 o
   9   5   0      134.63      136.10      3.06 o
  10   5   0       38.06       36.47      1.36 o
   0   6   0       26.45       27.00      0.90 o
   1   6   0      216.19      241.38      3.12 o
   2   6   0      485.00      496.19      4.41 o
   3   6   0       69.65       59.82      1.76 o
   4   6   0      262.74      256.87      3.43 o
   5   6   0        1.34        1.64      1.24 o
   6   6   0       26.77       26.74      1.10 o
   7   6   0       85.00       84.76      2.52 o
   8   6   0       26.08       25.89      1.27 o
   9   6   0        1.33        0.00      1.70 o
   1   7   0       46.92       46.15      1.32 o
   2   7   0        6.69        8.43      1.00 o
   3   7   0      132.48      136.59      2.90 o
   4   7   0        5.64        6.74      1.00 o
   5   7   0        0.29        0.70      1.45 o
   6   7   0       47.16       46.93      1.43 o
   7   7   0        4.70        1.63      1.73 o
   0   8   0        3.34        2.95      1.13 o
   1   8   0        6.42        3.85      1.15 o
   2   8   0        0.15        2.09      1.11 o
   3   8   0      143.91      133.14      3.21 o
   4   8   0       56.41       46.44      1.56 o
   5   8   0       32.50       34.44      1.45 o
 -11   0   1       49.55       65.23      1.96 o
  -9   0   1       93.26       95.88      2.15 o
  -7   0   1       62.88       50.77      1.43 o
  -5   0   1      981.56     1183.64      4.61 o
  -3   0   1     6059.80     5858.53      7.91 o
  -1   0   1      934.64      857.33      1.79 o
   1   0   1     9976.38     9068.54      6.62 o
   3   0   1       98.63       75.30      1.00 o
   5   0   1    10308.27    10899.86     14.45 o
   7   0   1      582.29      551.74      3.90 o
   9   0   1      257.02      261.42      3.28 o
  11   0   1       60.17       46.06      1.44 o
 -12   1   1      157.76      150.76      2.29 o
 -11   1   1      269.37      272.04      2.75 o
 -10   1   1        8.86        9.19      1.34 o
  -9   1   1       55.92       50.06      1.06 o
  -8   1   1       64.62       54.90      1.79 o
  -7   1   1      736.98      709.63     25.67 o
  -6   1   1      138.91      139.93      1.37 o
  -5   1   1      609.77      607.99      5.30 o
  -4   1   1      552.13      514.71      4.13 o
  -3   1   1      336.64      378.40      5.06 o
  -2   1   1      899.77      912.50      9.80 o
  -1   1   1     4996.43     5193.26     30.96 o
   0   1   1        9.20        9.99      0.15 o
   1   1   1      917.05      931.25     33.82 o
   2   1   1     2880.62     2812.79     76.14 o
   3   1   1     2058.97     2039.96     45.18 o
   4   1   1     2422.69     2295.76     22.51 o
   5   1   1       70.63       97.34      1.42 o
   6   1   1       10.19        6.18      0.53 o
   7   1   1        3.23        6.10      0.41 o
   8   1   1      151.95      147.11      2.03 o
   9   1   1       66.98       69.25      1.38 o
  10   1   1       48.90       53.55      1.09 o
  11   1   1        8.73        8.63      0.74 o
  12   1   1       74.42       79.43      1.61 o
 -12   2   1        1.97        0.35      1.54 o
 -11   2   1      356.80      346.29      4.52 o
 -10   2   1      331.35      368.09      5.12 o
  -9   2   1       26.81       28.97      0.99 o
  -8   2   1       15.16       20.05      0.80 o
  -7   2   1      135.45      131.21      2.16 o
  -6   2   1     2664.95     2659.58      8.27 o
  -5   2   1     1573.15     1752.56      6.12 o
  -4   2   1     1001.72     1106.80      4.45 o
  -3   2   1      845.46      822.26      3.48 o
  -2   2   1      165.22      133.26      1.39 o
  -1   2   1     4091.39     4397.08      6.92 o
   0   2   1     4310.41     4229.39    173.59 o
   1   2   1    11141.27    10831.72     11.27 o
   2   2   1      295.03      300.74      2.00 o
   3   2   1      186.90      207.62      1.83 o
   4   2   1      703.03      817.72      3.86 o
   5   2   1       20.07       40.86      1.08 o
   6   2   1     1260.10     1233.19      5.68 o
   7   2   1      853.52      850.95      5.12 o
   8   2   1       80.78       67.76      1.86 o
   9   2   1      242.53      210.37      3.13 o
  10   2   1       29.88       37.41      1.23 o
  11   2   1      165.57      159.39      3.14 o
  12   2   1        0.23        0.35      1.50 o
 -12   3   1       23.21       16.48      1.20 o
 -11   3   1       12.95       13.94      1.16 o
 -10   3   1        0.30        2.29      1.37 o
  -9   3   1       82.91       79.91      2.19 o
  -8   3   1        6.06        6.48      0.75 o
  -7   3   1       18.54       16.57      0.78 o
  -6   3   1        6.67        9.14      0.64 o
  -5   3   1      236.58      236.39      2.53 o
  -4   3   1      470.81      469.37      3.26 o
  -3   3   1     4952.20     4900.76      9.74 o
  -2   3   1       95.53       93.22      1.42 o
  -1   3   1      753.28      799.53      3.57 o
   0   3   1       69.59       78.74     14.94 o
   1   3   1     1059.91     1013.26      4.03 o
   2   3   1      184.19      253.68      2.16 o
   3   3   1      324.23      370.80      2.74 o
   4   3   1        1.28        1.37      0.79 o
   5   3   1      702.05      686.51      4.24 o
   6   3   1       68.20       74.43      1.73 o
   7   3   1      160.71      150.86      2.47 o
   8   3   1       87.38       83.92      2.11 o
   9   3   1       80.97       74.63      2.11 o
  10   3   1      124.59      111.18      2.71 o
  11   3   1      143.01      148.31      3.25 o
  12   3   1        2.15        1.63      1.61 o
 -11   4   1      152.56      152.56      3.41 o
 -10   4   1       13.30       12.61      1.10 o
  -9   4   1        8.09       13.17      0.98 o
  -8   4   1      426.25      405.77      4.32 o
  -7   4   1      656.09      635.50      4.96 o
  -6   4   1      121.34      102.17      2.13 o
  -5   4   1      174.66      163.94      2.39 o
  -4   4   1      351.55      343.46      3.18 o
  -3   4   1       96.93      121.01      1.91 o
  -2   4   1     6240.47     6230.05     12.01 o
  -1   4   1      327.69      364.24      2.91 o
   0   4   1       11.83       14.90      0.42 o
   1   4   1     1779.18     1863.81      6.39 o
   2   4   1     3004.75     2878.22      8.15 o
   3   4   1      127.65      148.93      2.10 o
   4   4   1     1482.16     1550.95      6.55 o
   5   4   1      211.09      212.22      2.69 o
   6   4   1       59.17       49.29      1.39 o
   7   4   1      411.86      398.15      4.08 o
   8   4   1      183.11      178.28      3.06 o
   9   4   1       14.53       10.72      0.96 o
  10   4   1      170.55      164.31      3.28 o
  11   4   1       30.62       36.33      1.39 o
 -10   5   1        4.16        3.95      1.11 o
  -9   5   1       29.91       28.30      1.22 o
  -8   5   1      189.67      183.18      3.25 o
  -7   5   1       19.46       16.77      0.92 o
  -6   5   1        4.89        5.49      0.75 o
  -5   5   1       36.91       31.71      0.91 o
  -4   5   1       26.51       30.20      0.94 o
  -3   5   1       51.12       60.53      1.70 o
  -2   5   1       10.24       10.69      0.71 o
  -1   5   1       34.49       38.41      1.19 o
   0   5   1      456.95      493.64      2.65 o
   1   5   1       50.41       57.00      1.58 o
   2   5   1      171.78      183.66      2.49 o
   3   5   1       17.23       18.97      0.77 o
   4   5   1      285.95      261.25      3.14 o
   5   5   1        1.04        2.09      1.09 o
   6   5   1        5.49        6.87      0.74 o
   7   5   1        4.13        3.90      0.81 o
   8   5   1       78.73       81.37      2.44 o
   9   5   1       56.42       50.40      1.60 o
  10   5   1       43.98       46.10      1.48 o
  -9   6   1        4.29        3.57      1.10 o
  -8   6   1       54.40       49.83      1.53 o
  -7   6   1       70.95       75.82      2.06 o
  -6   6   1       24.65       26.49      1.14 o
  -5   6   1        0.69        0.52      1.24 o
  -4   6   1        2.59        3.36      0.82 o
  -3   6   1      796.29      748.07      5.48 o
  -2   6   1      731.74      736.97      5.33 o
  -1   6   1       26.30       23.18      0.92 o
   0   6   1       67.77       74.36      1.40 o
   1   6   1      498.28      481.92      4.30 o
   2   6   1       64.61       66.40      1.71 o
   3   6   1     1334.93     1307.62      7.20 o
   4   6   1        0.24        0.88      1.31 o
   5   6   1       20.76       20.15      0.95 o
   6   6   1       39.30       37.01      1.23 o
   7   6   1       40.09       44.05      1.34 o
   8   6   1      113.76      104.07      2.86 o
   9   6   1       15.02       14.64      1.30 o
  -8   7   1        2.75        2.85      1.72 o
  -7   7   1        9.30        9.30      1.13 o
  -6   7   1        2.56       -0.28      1.63 o
  -5   7   1       22.80       22.18      1.19 o
  -4   7   1        9.35       10.15      1.03 o
  -3   7   1       10.31        8.99      1.07 o
  -2   7   1       50.48       48.87      1.48 o
  -1   7   1      100.60      103.24      2.56 o
   0   7   1       43.36       44.41      0.95 o
   1   7   1        0.36        2.58      1.36 o
   2   7   1       65.59       67.54      1.90 o
   3   7   1      110.64      110.25      2.66 o
   4   7   1        0.65       -1.16      1.48 o
   5   7   1       71.62       70.21      2.05 o
   6   7   1        0.02       -1.29      1.51 o
   7   7   1       19.22       18.71      1.22 o
  -5   8   1        8.30        6.64      1.19 o
  -4   8   1       85.62       80.28      2.38 o
  -3   8   1      112.81       99.70      2.55 o
  -2   8   1       97.25      110.57      2.97 o
  -1   8   1      153.87      160.41      3.31 o
   0   8   1       85.98       89.94      2.75 o
   1   8   1       19.05       21.31      1.28 o
   2   8   1      177.91      171.58      3.53 o
   3   8   1       13.36       13.48      1.18 o
   4   8   1       40.75       37.71      1.43 o
   5   8   1        0.29        1.33      1.70 o
 -12   0   2      154.82      162.42      3.37 o
 -10   0   2      421.16      368.32      4.16 o
  -8   0   2       88.61       85.75      1.86 o
  -6   0   2      991.30     1020.14      4.80 o
  -4   0   2     5469.69     5287.33      8.80 o
  -2   0   2      691.80      601.87      2.14 o
   0   0   2     6607.70     6754.61      6.26 o
   2   0   2     1101.94     1049.19      2.91 o
   4   0   2     2037.02     1956.95      5.42 o
   6   0   2     1149.06     1192.49      5.27 o
   8   0   2      437.82      413.96      3.78 o
  10   0   2      274.71      228.73      3.41 o
  12   0   2      301.97      306.98      4.48 o
 -12   1   2        7.88        9.24      1.09 o
 -11   1   2       26.61       25.37      0.96 o
 -10   1   2       67.09       67.34      1.29 o
  -9   1   2       40.93       42.58      1.20 o
  -8   1   2        8.96        8.87      0.50 o
  -7   1   2      390.13      355.46      2.28 o
  -6   1   2      180.22      155.01      1.42 o
  -5   1   2     1302.13     1239.81      8.90 o
  -4   1   2      125.90      124.07      1.05 o
  -3   1   2     2009.11     1954.50     20.23 o
  -2   1   2     2667.18     2744.20     10.19 o
  -1   1   2     1001.98     1003.82      3.35 o
   0   1   2     3744.94     3761.64     50.55 o
   1   1   2      789.52      797.83     25.98 o
   2   1   2     6358.48     6093.63    192.96 o
   3   1   2      577.73      531.32      9.94 o
   4   1   2      172.10      196.43      2.87 o
   5   1   2        0.60        2.54      1.41 o
   6   1   2      238.68      237.80      1.77 o
   7   1   2        1.48        4.22      0.41 o
   8   1   2       30.03       30.55      0.64 o
   9   1   2      177.24      173.55      1.98 o
  10   1   2       56.77       48.47      1.50 o
  11   1   2      239.12      238.30      2.66 o
  12   1   2        6.69        7.23      1.28 o
 -12   2   2       11.65       12.52      1.10 o
 -11   2   2       18.01       23.95      1.16 o
 -10   2   2      152.47      144.89      2.89 o
  -9   2   2      443.71      410.04      4.16 o
  -8   2   2       36.58       34.56      1.07 o
  -7   2   2       26.48       23.76      0.76 o
  -6   2   2        4.50        7.38      0.60 o
  -5   2   2     1311.58     1272.44      5.25 o
  -4   2   2       57.24       58.68      1.22 o
  -3   2   2     1335.29     1347.20      4.49 o
  -2   2   2      880.55      885.46      3.35 o
  -1   2   2    30551.09    31808.91     21.13 o
   0   2   2     1103.69     1283.36     66.68 o
   1   2   2     7928.89     7617.36      9.57 o
   2   2   2     1596.67     1550.63      4.49 o
   3   2   2      883.21      810.62      3.56 o
   4   2   2     1287.27     1246.06      4.84 o
   5   2   2     3720.03     3848.78      9.28 o
   6   2   2       10.64       10.91      0.61 o
   7   2   2        8.93        9.27      0.65 o
   8   2   2       36.27       36.14      1.10 o
   9   2   2      476.26      432.60      4.36 o
  10   2   2        0.00        2.64      1.34 o
  11   2   2       69.82       65.57      2.03 o
  12   2   2       11.15        9.56      1.15 o
 -12   3   2        6.52        4.15      1.08 o
 -11   3   2       19.44       15.58      1.17 o
 -10   3   2      157.64      154.61      2.99 o
  -9   3   2        4.99        5.41      0.79 o
  -8   3   2      234.81      214.47      3.03 o
  -7   3   2       30.19       31.02      0.93 o
  -6   3   2     1101.70     1106.56      5.72 o
  -5   3   2       22.48       20.38      0.66 o
  -4   3   2       22.99       23.47      0.69 o
  -3   3   2        0.14        4.74      0.54 o
  -2   3   2      889.84      890.55      3.95 o
  -1   3   2       52.45       48.78      1.10 o
   0   3   2      183.04      179.80      9.70 o
   1   3   2       13.34       12.03      0.45 o
   2   3   2      376.37      392.08      2.69 o
   3   3   2       27.12       28.01      0.87 o
   4   3   2       64.03       59.37      1.34 o
   5   3   2      178.36      168.39      2.22 o
   6   3   2      108.53       95.64      1.93 o
   7   3   2        2.20        1.44      1.08 o
   8   3   2       44.41       46.14      1.36 o
   9   3   2        6.48        8.49      0.83 o
  10   3   2      279.04      286.96      3.98 o
  11   3   2       22.98       32.10      1.29 o
 -11   4   2        0.02        0.30      1.61 o
 -10   4   2       23.44       23.46      1.17 o
  -9   4   2       79.09       79.99      2.31 o
  -8   4   2       49.40       52.85      1.51 o
  -7   4   2      105.69      101.27      2.30 o
  -6   4   2       16.17       18.21      0.79 o
  -5   4   2     1030.09      979.95      5.48 o
  -4   4   2       22.59       27.78      0.83 o
  -3   4   2       39.82       45.26      1.32 o
  -2   4   2     2821.57     3021.86      8.35 o
  -1   4   2      909.32     1124.29      5.00 o
   0   4   2     1798.84     1793.66     83.93 o
   1   4   2       96.55       88.47      1.58 o
   2   4   2        0.03        0.63      0.85 o
   3   4   2      695.20      702.33      4.28 o
   4   4   2     1095.54     1120.94      5.63 o
   5   4   2        7.51       12.60      0.68 o
   6   4   2        2.65        1.63      1.04 o
   7   4   2      320.27      295.99      3.57 o
   8   4   2      141.24      144.28      2.79 o
   9   4   2        9.77        5.01      0.95 o
  10   4   2        0.02       -0.18      1.58 o
  11   4   2        1.46        3.80      1.05 o
 -10   5   2        1.25        2.12      1.56 o
  -9   5   2       49.51       48.43      1.42 o
  -8   5   2        1.73        1.73      1.44 o
  -7   5   2        7.76       11.15      0.86 o
  -6   5   2       12.50        9.98      0.80 o
  -5   5   2      217.93      209.85      2.97 o
  -4   5   2      377.92      390.94      3.74 o
  -3   5   2      162.97      159.28      2.43 o
  -2   5   2      144.21      147.59      2.29 o
  -1   5   2       39.55       43.34      1.22 o
   0   5   2       18.52       19.11      0.50 o
   1   5   2        7.41        7.71      0.62 o
   2   5   2      150.85      149.64      2.30 o
   3   5   2       50.35       42.06      1.30 o
   4   5   2       93.09       98.05      2.13 o
   5   5   2       91.96      100.08      2.16 o
   6   5   2       56.86       62.08      1.71 o
   7   5   2      104.79      102.45      2.47 o
   8   5   2        0.79       -0.75      1.38 o
   9   5   2       30.80       30.46      1.31 o
  10   5   2       18.30       13.18      1.20 o
  -9   6   2        3.59        2.46      1.56 o
  -8   6   2      339.16      340.20      4.59 o
  -7   6   2       49.57       43.65      1.35 o
  -6   6   2        6.37        7.26      1.02 o
  -5   6   2       34.11       36.77      1.17 o
  -4   6   2      108.12      107.68      2.45 o
  -3   6   2       95.32       96.61      2.40 o
  -2   6   2      711.18      730.38      5.34 o
  -1   6   2      196.83      192.91      2.88 o
   0   6   2       15.89       14.15      0.85 o
   1   6   2       45.43       51.60      1.56 o
   2   6   2        3.69        4.08      0.76 o
   3   6   2      104.10      108.24      2.43 o
   4   6   2        0.07        0.32      1.22 o
   5   6   2        8.48       11.59      0.85 o
   6   6   2        7.43        9.87      0.95 o
   7   6   2      167.26      154.10      3.12 o
   8   6   2       40.34       35.91      1.37 o
   9   6   2        2.37        1.89      1.72 o
  -8   7   2        4.48        2.27      1.83 o
  -7   7   2       22.46       26.03      1.30 o
  -6   7   2       92.32       91.40      2.67 o
  -5   7   2        5.72        6.25      1.01 o
  -4   7   2        0.51        2.53      1.49 o
  -3   7   2        0.31        1.24      1.49 o
  -2   7   2        1.48        3.55      1.01 o
  -1   7   2      275.15      288.77      3.80 o
   0   7   2        0.62        0.71      0.98 o
   1   7   2       30.05       29.15      1.08 o
   2   7   2      112.73      119.40      2.73 o
   3   7   2       42.81       40.26      1.32 o
   4   7   2       29.98       29.32      1.24 o
   5   7   2       17.21       19.95      1.13 o
   6   7   2       12.74       13.61      1.14 o
   7   7   2       48.76       50.39      1.50 o
  -5   8   2       86.53       94.62      2.51 o
  -4   8   2       22.02       16.83      1.36 o
  -3   8   2      233.18      224.04      3.96 o
  -2   8   2       76.99       66.89      1.95 o
  -1   8   2       17.84       22.49      1.29 o
   0   8   2        0.95        1.44      1.18 o
   1   8   2        0.07        1.57      1.02 o
   2   8   2       38.57       37.00      1.47 o
   3   8   2       27.09       30.36      1.34 o
   4   8   2        0.37        0.00      1.65 o
   5   8   2       47.34       49.05      1.57 o
 -11   0   3      169.98      167.39      3.15 o
  -9   0   3      102.74      106.18      2.26 o
  -7   0   3     3590.73     3495.71      9.81 o
  -5   0   3     4217.98     4250.94      8.96 o
  -3   0   3      162.15      148.31      1.38 o
  -1   0   3     1079.26      974.40      2.51 o
   1   0   3     2890.95     2751.01      4.42 o
   3   0   3      348.03      328.54      2.05 o
   5   0   3     2604.14     2707.29      7.32 o
   7   0   3      661.80      631.07      4.31 o
   9   0   3      123.36      137.08      2.58 o
  11   0   3       42.85       61.36      1.79 o
 -12   1   3       60.08       61.33      2.20 o
 -11   1   3        0.35       -0.10      1.02 o
 -10   1   3       86.52       79.61      1.59 o
  -9   1   3       23.81       25.53      0.65 o
  -8   1   3     1011.10      994.76      4.08 o
  -7   1   3       69.43       81.01      1.23 o
  -6   1   3      111.85      111.51      1.25 o
  -5   1   3       50.73       60.29      0.90 o
  -4   1   3      115.21      102.75      1.36 o
  -3   1   3      550.52      560.88      3.24 o
  -2   1   3        2.84        3.77      0.20 o
  -1   1   3     8209.86     8259.64     61.33 o
   0   1   3     5009.30     5011.82     55.33 o
   1   1   3     1212.47     1156.68     31.89 o
   2   1   3     1263.09     1244.47     32.65 o
   3   1   3       14.68       15.18      0.32 o
   4   1   3      177.70      194.92      3.81 o
   5   1   3      231.77      222.82      4.15 o
   6   1   3      354.94      359.77      2.34 o
   7   1   3      140.74      151.90      1.62 o
   8   1   3      569.14      559.08      3.17 o
   9   1   3        0.12        1.20      0.64 o
  10   1   3       13.25       15.17      0.50 o
  11   1   3        0.75        1.72      0.80 o
  12   1   3       87.18       96.26      1.86 o
 -12   2   3       21.41       17.04      1.27 o
 -11   2   3       45.82       46.95      1.38 o
 -10   2   3       87.06       96.96      2.47 o
  -9   2   3       33.88       32.23      1.00 o
  -8   2   3      186.06      162.36      2.60 o
  -7   2   3      186.05      180.29      2.50 o
  -6   2   3     1431.87     1375.54      6.01 o
  -5   2   3       39.65       29.58      0.92 o
  -4   2   3      543.11      517.13      3.14 o
  -3   2   3     1754.55     1729.68      5.20 o
  -2   2   3      682.81      680.11      3.05 o
  -1   2   3     6912.84     7157.32      9.48 o
   0   2   3      826.93      863.40     43.52 o
   1   2   3     3355.10     3230.16      6.36 o
   2   2   3     2501.73     2303.28      5.68 o
   3   2   3     3303.41     3151.68      7.21 o
   4   2   3      263.93      276.12      2.40 o
   5   2   3      195.64      218.03      2.36 o
   6   2   3     1276.07     1267.92      5.86 o
   7   2   3      134.80      143.00      2.31 o
   8   2   3       76.68       72.67      1.91 o
   9   2   3       23.78       22.06      0.93 o
  10   2   3        2.83        3.27      0.85 o
  11   2   3       77.35       74.58      2.15 o
  12   2   3        6.48        8.36      1.12 o
 -12   3   3        8.43        8.71      1.13 o
 -11   3   3       19.05       21.90      1.19 o
 -10   3   3        3.90        2.88      0.94 o
  -9   3   3      245.22      234.56      3.41 o
  -8   3   3       26.53       27.84      0.93 o
  -7   3   3      387.30      370.22      3.66 o
  -6   3   3        7.43        9.09      0.70 o
  -5   3   3      343.88      320.64      2.97 o
  -4   3   3       45.50       38.92      1.16 o
  -3   3   3      411.05      432.62      2.99 o
  -2   3   3      914.28      975.52      4.20 o
  -1   3   3        4.47        4.32      0.44 o
   0   3   3      285.20      289.28     16.19 o
   1   3   3        0.93        3.83      0.40 o
   2   3   3      553.67      560.23      3.27 o
   3   3   3      604.67      631.53      3.65 o
   4   3   3      101.08      116.36      1.82 o
   5   3   3        1.92        0.10      0.86 o
   6   3   3       25.61       30.92      0.96 o
   7   3   3      206.21      201.07      2.82 o
   8   3   3        1.22        4.14      0.73 o
   9   3   3      161.79      164.49      2.97 o
  10   3   3        1.15        4.13      0.95 o
  11   3   3        6.29        8.96      1.09 o
 -11   4   3       59.76       65.51      1.96 o
 -10   4   3      123.75      130.27      2.98 o
  -9   4   3       24.09       29.51      1.20 o
  -8   4   3       30.89       28.51      1.04 o
  -7   4   3      415.72      404.91      4.11 o
  -6   4   3        6.00        8.35      0.71 o
  -5   4   3       70.33       65.13      1.74 o
  -4   4   3        1.21        0.52      1.00 o
  -3   4   3      103.62      128.89      1.95 o
  -2   4   3     1290.87     1268.82      5.50 o
  -1   4   3     3858.19     4237.69      9.84 o
   0   4   3     1225.21     1268.46     67.23 o
   1   4   3      248.66      242.94      2.48 o
   2   4   3      106.30       82.35      1.63 o
   3   4   3      135.03      118.63      1.96 o
   4   4   3      414.41      431.44      3.61 o
   5   4   3       16.23        9.86      0.69 o
   6   4   3       20.63       23.41      0.84 o
   7   4   3      120.22      103.77      2.33 o
   8   4   3      117.73      103.60      2.46 o
   9   4   3       95.00       79.30      2.12 o
  10   4   3       90.75       91.10      2.69 o
  11   4   3       15.40       11.88      1.24 o
 -10   5   3        0.28        2.38      1.51 o
  -9   5   3       12.05       12.28      1.11 o
  -8   5   3       59.07       61.31      1.92 o
  -7   5   3       91.04       80.57      2.33 o
  -6   5   3        1.38        0.45      1.23 o
  -5   5   3       36.17       31.75      0.98 o
  -4   5   3      632.53      635.43      4.73 o
  -3   5   3       14.07       17.75      0.76 o
  -2   5   3       39.45       46.51      1.33 o
  -1   5   3        9.08       11.68      0.71 o
   0   5   3      318.22      295.50     11.98 o
   1   5   3       31.79       35.48      1.09 o
   2   5   3       10.77       12.07      0.68 o
   3   5   3       48.54       47.90      1.35 o
   4   5   3      658.35      648.16      4.86 o
   5   5   3       84.44       84.73      2.10 o
   6   5   3       15.31       13.52      0.83 o
   7   5   3       97.52       92.46      2.37 o
   8   5   3      162.30      158.18      3.12 o
   9   5   3        0.11       -1.02      1.58 o
  10   5   3        1.45        0.30      1.60 o
  -9   6   3       12.02       11.41      1.18 o
  -8   6   3       50.15       44.93      1.55 o
  -7   6   3        1.06        3.45      1.03 o
  -6   6   3      274.03      276.88      3.86 o
  -5   6   3      106.89      107.80      2.51 o
  -4   6   3      235.22      219.73      3.30 o
  -3   6   3     1546.24     1485.16      7.66 o
  -2   6   3      967.99      999.19      6.21 o
  -1   6   3       32.45       42.36      1.22 o
   0   6   3        9.70        8.59      0.56 o
   1   6   3       65.78       59.67      1.60 o
   2   6   3       86.68       77.67      2.12 o
   3   6   3      577.56      574.24      4.93 o
   4   6   3       73.17       75.08      2.20 o
   5   6   3       20.98       21.08      0.96 o
   6   6   3       48.98       48.58      1.45 o
   7   6   3      162.37      165.54      3.29 o
   8   6   3       56.82       53.46      1.51 o
   9   6   3      191.69      173.41      3.76 o
  -7   7   3       24.13       31.58      1.42 o
  -6   7   3       15.09       16.06      1.21 o
  -5   7   3        2.18        5.16      1.00 o
  -4   7   3      236.21      238.41      3.69 o
  -3   7   3       13.50       17.81      1.16 o
  -2   7   3      118.84      117.35      2.75 o
  -1   7   3       88.40       98.40      2.54 o
   0   7   3        6.52        4.93      0.62 o
   1   7   3       63.26       68.01      1.96 o
   2   7   3       23.25       26.05      1.16 o
   3   7   3       15.97       17.39      1.09 o
   4   7   3       71.69       69.67      2.07 o
   5   7   3        0.51       -1.50      1.50 o
   6   7   3        7.70        9.29      1.12 o
   7   7   3        9.49       13.29      1.16 o
  -5   8   3      131.84      131.39      3.39 o
  -4   8   3      199.47      177.02      3.66 o
  -3   8   3      185.62      163.36      3.63 o
  -2   8   3        2.62        2.42      1.79 o
  -1   8   3      118.29      119.24      3.00 o
   0   8   3       13.74       15.36      3.64 o
   1   8   3       44.10       43.42      1.49 o
   2   8   3      350.14      337.08      4.68 o
   3   8   3       17.84       16.37      1.26 o
   4   8   3        2.45        0.45      1.73 o
   5   8   3        4.38        4.53      1.17 o
 -12   0   4      418.30      452.69      5.21 o
 -10   0   4        1.55        0.42      1.22 o
  -8   0   4     1353.14     1330.22      6.66 o
  -6   0   4       47.15       40.40      1.04 o
  -4   0   4     1734.47     1757.65      5.29 o
  -2   0   4      642.95      734.71      2.71 o
   0   0   4    12711.64    12518.09     41.59 o
   2   0   4      590.53      553.81      2.48 o
   4   0   4     2751.18     2684.75      6.80 o
   6   0   4      378.07      378.81      3.17 o
   8   0   4       21.93       23.85      0.86 o
  10   0   4        3.33        5.85      0.92 o
  12   0   4      105.49      120.84      3.13 o
 -12   1   4        0.71        0.96      1.07 o
 -11   1   4      253.23      249.79      3.16 o
 -10   1   4       50.96       51.78      1.10 o
  -9   1   4      169.77      170.10      2.81 o
  -8   1   4       31.16       27.56      0.63 o
  -7   1   4       25.11       22.89      0.95 o
  -6   1   4       52.43       51.56      2.70 o
  -5   1   4        8.63        8.65      0.35 o
  -4   1   4      172.19      191.23      1.32 o
  -3   1   4     3956.16     3931.91     33.72 o
  -2   1   4      311.87      301.64      1.33 o
  -1   1   4     1554.03     1500.11     19.07 o
   0   1   4     1159.12     1118.30     11.85 o
   1   1   4       15.05       27.60      0.76 o
   2   1   4      799.50      768.97     21.31 o
   3   1   4       42.90       50.50      1.24 o
   4   1   4       17.12       19.23      0.58 o
   5   1   4      443.37      452.93      4.41 o
   6   1   4       36.48       41.47      1.49 o
   7   1   4      211.43      208.61      1.88 o
   8   1   4       57.86       66.79      1.34 o
   9   1   4       32.85       31.77      0.87 o
  10   1   4      217.82      208.61      2.85 o
  11   1   4        0.02        1.57      1.01 o
  12   1   4       14.72       15.46      0.88 o
 -12   2   4        9.86       11.15      1.12 o
 -11   2   4       52.52       57.29      1.70 o
 -10   2   4      179.73      174.36      3.08 o
  -9   2   4       58.33       54.27      1.63 o
  -8   2   4      179.43      181.53      2.81 o
  -7   2   4      191.04      187.30      2.60 o
  -6   2   4      459.67      447.46      3.51 o
  -5   2   4      872.23      797.10      4.27 o
  -4   2   4      689.47      678.17      3.64 o
  -3   2   4        5.95        3.85      0.43 o
  -2   2   4     1148.83     1127.94      4.05 o
  -1   2   4     2294.49     2364.34      5.60 o
   0   2   4       40.82       42.67      0.72 o
   1   2   4     1226.82     1215.55      4.08 o
   2   2   4       48.38       47.56      1.05 o
   3   2   4      550.99      511.48      3.04 o
   4   2   4      339.32      371.01      2.85 o
   5   2   4     1211.00     1141.68      5.27 o
   6   2   4       15.35       20.62      0.72 o
   7   2   4      102.92       95.15      2.00 o
   8   2   4       57.13       65.52      1.72 o
   9   2   4      108.49      105.67      2.42 o
  10   2   4       23.62       19.28      1.12 o
  11   2   4       61.67       62.30      1.81 o
  12   2   4        9.75       13.08      1.22 o
 -12   3   4       13.75       13.73      1.20 o
 -11   3   4       13.17       12.37      1.14 o
 -10   3   4      379.05      376.98      4.49 o
  -9   3   4       65.92       66.70      1.83 o
  -8   3   4      108.36      105.15      2.34 o
  -7   3   4        0.09        0.90      1.16 o
  -6   3   4      719.68      655.34      4.53 o
  -5   3   4     1178.83     1163.09      5.55 o
  -4   3   4      269.34      243.08      2.50 o
  -3   3   4      193.11      189.49      2.08 o
  -2   3   4       36.67       27.03      0.85 o
  -1   3   4      482.24      567.65      3.24 o
   0   3   4       11.41       18.29      0.39 o
   1   3   4        2.71        3.19      0.42 o
   2   3   4      118.29       91.99      1.49 o
   3   3   4      173.20      189.08      2.13 o
   4   3   4      239.64      241.90      2.56 o
   5   3   4       30.11       26.91      0.77 o
   6   3   4      757.05      746.77      4.90 o
   7   3   4       48.55       47.68      1.46 o
   8   3   4        0.05        1.94      1.18 o
   9   3   4       20.11       16.14      1.02 o
  10   3   4       29.43       29.39      1.22 o
  11   3   4        0.00       -1.62      1.62 o
 -11   4   4        7.02       10.95      1.15 o
 -10   4   4        4.46        4.66      1.01 o
  -9   4   4      246.20      228.95      3.55 o
  -8   4   4       90.09       91.52      2.38 o
  -7   4   4        5.06        5.82      0.92 o
  -6   4   4        5.47        7.80      0.83 o
  -5   4   4        9.84        9.66      0.70 o
  -4   4   4      721.44      759.06      4.69 o
  -3   4   4      469.73      490.26      3.65 o
  -2   4   4      900.49      938.94      4.83 o
  -1   4   4       38.81       51.55      1.49 o
   0   4   4      164.53      170.08      9.75 o
   1   4   4        0.82        1.43      0.49 o
   2   4   4      138.29      146.39      2.07 o
   3   4   4      558.64      517.52      3.79 o
   4   4   4      265.36      261.08      2.93 o
   5   4   4       50.73       48.14      1.37 o
   6   4   4       53.47       50.62      1.48 o
   7   4   4       16.63       16.18      0.89 o
   8   4   4      245.16      239.55      3.54 o
   9   4   4      319.63      344.57      4.37 o
  10   4   4       79.65       72.64      2.26 o
  11   4   4       26.23       25.86      1.39 o
 -10   5   4        3.31        1.85      1.63 o
  -9   5   4        1.36        1.64      1.00 o
  -8   5   4       86.41       86.65      2.53 o
  -7   5   4      346.09      331.74      4.11 o
  -6   5   4        1.96        2.46      1.35 o
  -5   5   4        9.94       12.83      0.88 o
  -4   5   4       94.36       97.49      2.17 o
  -3   5   4       25.03       24.97      0.83 o
  -2   5   4       82.71       94.98      1.98 o
  -1   5   4      258.58      247.53      2.89 o
   0   5   4       19.39       20.69      1.38 o
   1   5   4      421.19      422.73      3.71 o
   2   5   4        5.64        7.44      0.64 o
   3   5   4       78.57       69.85      1.84 o
   4   5   4      174.57      166.37      2.66 o
   5   5   4       18.08       18.44      0.83 o
   6   5   4        1.72        2.03      1.26 o
   7   5   4        8.55        7.18      0.91 o
   8   5   4       31.12       25.64      1.21 o
   9   5   4       39.04       43.86      1.41 o
  10   5   4       13.68       12.32      1.24 o
  -9   6   4        0.11        1.27      1.58 o
  -8   6   4      317.51      292.99      4.36 o
  -7   6   4       35.74       36.95      1.37 o
  -6   6   4      740.12      742.77      6.08 o
  -5   6   4        1.73       -0.31      1.40 o
  -4   6   4       61.02       61.79      1.74 o
  -3   6   4       44.08       43.30      1.35 o
  -2   6   4      185.42      178.34      2.92 o
  -1   6   4       50.96       66.49      1.98 o
   0   6   4      577.83      585.28     35.76 o
   1   6   4       32.79       30.79      0.92 o
   2   6   4      170.18      153.94      2.71 o
   3   6   4      645.55      630.64      5.25 o
   4   6   4      210.73      191.71      3.20 o
   5   6   4        0.01        0.62      1.31 o
   6   6   4       50.81       47.02      1.42 o
   7   6   4        6.17        5.49      1.03 o
   8   6   4        0.67       -0.68      1.55 o
   9   6   4        9.97       10.97      1.29 o
  -7   7   4       50.29       48.10      1.55 o
  -6   7   4        0.27       -1.69      1.69 o
  -5   7   4        3.57        3.24      1.69 o
  -4   7   4       19.16       20.26      1.24 o
  -3   7   4       67.04       73.21      2.05 o
  -2   7   4      296.08      300.50      4.09 o
  -1   7   4      103.60      107.57      2.67 o
   0   7   4        1.04        0.23      1.00 o
   1   7   4      157.93      159.60      3.01 o
   2   7   4        0.05        2.13      1.43 o
   3   7   4       64.53       63.01      1.95 o
   4   7   4       12.40       10.30      1.06 o
   5   7   4       12.84       14.77      1.13 o
   6   7   4       13.58       15.18      1.17 o
   7   7   4        0.45        1.18      1.54 o
  -5   8   4      258.93      266.05      4.51 o
  -4   8   4      130.66      115.07      3.20 o
  -3   8   4      445.60      423.89      5.21 o
  -2   8   4      192.17      174.23      3.59 o
  -1   8   4        0.28        0.09      1.65 o
   0   8   4        8.87        7.67      0.78 o
   1   8   4       77.31       80.44      2.29 o
   2   8   4      113.17      113.24      3.06 o
   3   8   4       35.77       30.28      1.39 o
   4   8   4       32.17       29.19      1.41 o
   5   8   4      142.46      139.18      3.46 o
 -11   0   5        8.79        8.97      0.97 o
  -9   0   5      378.05      375.76      3.97 o
  -7   0   5      597.65      533.47      3.96 o
  -5   0   5      754.16      701.65      3.83 o
  -3   0   5      391.29      388.19      2.36 o
  -1   0   5      520.71      458.92      2.19 o
   1   0   5    19050.42    19069.95     15.45 o
   3   0   5     5791.47     5908.30      9.58 o
   5   0   5      632.22      676.50      3.89 o
   7   0   5     1113.73     1135.32      5.95 o
   9   0   5      104.97       99.79      2.32 o
  11   0   5      240.00      260.04      4.00 o
 -12   1   5      117.09      122.51      2.87 o
 -11   1   5        1.05        2.57      1.00 o
 -10   1   5        7.96       11.01      0.71 o
  -9   1   5      103.23       97.64      1.62 o
  -8   1   5        3.52        2.79      0.48 o
  -7   1   5       25.29       28.14      0.60 o
  -6   1   5       53.14       46.83      0.94 o
  -5   1   5     1291.87     1343.44      3.79 o
  -4   1   5      635.04      627.81     10.23 o
  -3   1   5       12.82       17.91      1.12 o
  -2   1   5        0.03        0.81      0.30 o
  -1   1   5      208.06      179.46      1.08 o
   0   1   5        0.16        0.69      0.26 o
   1   1   5      398.28      334.37      6.79 o
   2   1   5      288.19      269.58      6.53 o
   3   1   5      425.54      412.62     11.45 o
   4   1   5      889.36      856.63     40.21 o
   5   1   5       95.58       96.66      1.17 o
   6   1   5       46.57       51.09      1.02 o
   7   1   5      322.02      294.28      3.12 o
   8   1   5       38.13       35.78      0.80 o
   9   1   5        0.38        1.04      0.64 o
  10   1   5        9.90        8.83      0.72 o
  11   1   5       78.19       89.58      1.74 o
  12   1   5        8.56        9.88      0.87 o
 -12   2   5        0.01        0.86      1.56 o
 -11   2   5       74.34       80.72      2.18 o
 -10   2   5       30.92       32.14      1.19 o
  -9   2   5      100.36       98.85      2.37 o
  -8   2   5     1998.23     1932.50      8.46 o
  -7   2   5      569.67      534.20      4.20 o
  -6   2   5     1231.31     1174.76      5.70 o
  -5   2   5       56.72       47.36      1.29 o
  -4   2   5       65.99       62.40      1.31 o
  -3   2   5       13.67       23.95      0.77 o
  -2   2   5     4736.67     4919.93      8.85 o
  -1   2   5      126.25      131.17      1.51 o
   0   2   5      268.70      233.97      8.65 o
   1   2   5      469.22      448.89      2.66 o
   2   2   5     1980.07     1974.60      5.73 o
   3   2   5      445.69      464.88      3.02 o
   4   2   5      144.66      158.48      1.98 o
   5   2   5      662.38      665.81      4.15 o
   6   2   5      422.87      376.73      3.42 o
   7   2   5       42.96       42.32      1.22 o
   8   2   5      109.39      109.26      2.36 o
   9   2   5       15.00       16.28      0.90 o
  10   2   5      253.22      288.92      4.03 o
  11   2   5        0.02        0.62      1.50 o
 -11   3   5       67.30       74.63      2.22 o
 -10   3   5        0.98        2.86      1.44 o
  -9   3   5      232.76      234.48      3.45 o
  -8   3   5       12.53       14.29      0.89 o
  -7   3   5       36.28       37.85      1.16 o
  -6   3   5      158.03      155.12      2.35 o
  -5   3   5        6.94       10.46      0.68 o
  -4   3   5       17.44       13.90      0.64 o
  -3   3   5      783.27      756.24      4.08 o
  -2   3   5      590.88      617.64      3.55 o
  -1   3   5     1739.89     1897.84      6.01 o
   0   3   5      322.55      350.55     15.90 o
   1   3   5      429.28      355.18      2.72 o
   2   3   5       88.44       83.03      1.50 o
   3   3   5     1131.83     1074.35      4.99 o
   4   3   5       24.09       29.08      0.88 o
   5   3   5       96.91       90.14      1.81 o
   6   3   5       39.52       32.95      1.04 o
   7   3   5      140.46      138.02      2.53 o
   8   3   5       25.03       28.65      1.05 o
   9   3   5      111.00      114.02      2.65 o
  10   3   5        0.10        1.25      1.49 o
  11   3   5       75.43       80.46      2.39 o
 -11   4   5       20.24       23.34      1.31 o
 -10   4   5      158.40      157.46      3.23 o
  -9   4   5        0.74        1.62      1.44 o
  -8   4   5      208.51      215.92      3.35 o
  -7   4   5     1826.72     1769.88      8.45 o
  -6   4   5     1093.36     1045.93      6.20 o
  -5   4   5      259.63      250.22      2.97 o
  -4   4   5      446.27      404.69      3.55 o
  -3   4   5      283.80      264.17      2.79 o
  -2   4   5      219.29      197.87      2.38 o
  -1   4   5     1137.03     1281.87      5.66 o
   0   4   5      158.54      192.92      9.15 o
   1   4   5       90.87      103.22      1.79 o
   2   4   5      459.91      415.02      3.40 o
   3   4   5      309.05      320.07      3.13 o
   4   4   5      350.50      360.99      3.45 o
   5   4   5       16.41       14.62      0.75 o
   6   4   5      180.77      184.57      2.87 o
   7   4   5       85.36       77.52      2.13 o
   8   4   5       75.60       75.10      2.01 o
   9   4   5       27.21       27.16      1.27 o
  10   4   5        5.83        6.78      1.10 o
 -10   5   5        6.21        4.62      1.10 o
  -9   5   5       71.27       69.30      2.07 o
  -8   5   5      281.39      291.26      4.07 o
  -7   5   5      170.36      155.66      3.08 o
  -6   5   5        1.29        1.01      0.84 o
  -5   5   5      576.98      568.39      4.81 o
  -4   5   5        0.43        2.80      0.69 o
  -3   5   5        9.75       12.14      0.76 o
  -2   5   5        1.04        1.00      1.07 o
  -1   5   5      107.13      128.02      2.26 o
   0   5   5      339.02      326.91     14.01 o
   1   5   5      132.83      136.24      2.28 o
   2   5   5       28.81       21.97      0.78 o
   3   5   5       42.65       37.57      1.12 o
   4   5   5       10.92       13.03      0.81 o
   5   5   5       21.31       23.72      0.91 o
   6   5   5       16.01       14.87      0.89 o
   7   5   5       29.16       28.29      1.14 o
   8   5   5       35.44       39.45      1.32 o
   9   5   5        2.94        0.43      1.73 o
  10   5   5        0.03        0.37      1.58 o
  -9   6   5       49.73       56.79      1.76 o
  -8   6   5       27.52       23.45      1.36 o
  -7   6   5      203.79      195.31      3.43 o
  -6   6   5      578.97      588.53      5.49 o
  -5   6   5        0.04        0.47      1.45 o
  -4   6   5        1.67        2.31      1.44 o
  -3   6   5      160.46      163.39      2.84 o
  -2   6   5       15.72       14.20      0.91 o
  -1   6   5       31.28       31.07      1.02 o
   0   6   5        2.92        4.10      2.16 o
   1   6   5      142.34      127.56      2.57 o
   2   6   5      127.91      127.75      2.62 o
   3   6   5       13.09       12.75      0.95 o
   4   6   5      212.20      215.03      3.36 o
   5   6   5        0.09        1.99      1.45 o
   6   6   5       25.75       26.36      1.21 o
   7   6   5       58.50       63.12      1.83 o
   8   6   5        0.44        1.58      1.54 o
  -7   7   5      155.66      147.06      3.39 o
  -6   7   5       66.94       61.55      1.75 o
  -5   7   5      167.36      177.44      3.50 o
  -4   7   5       11.45        8.73      1.09 o
  -3   7   5        9.71        9.77      1.07 o
  -2   7   5       65.70       60.06      1.83 o
  -1   7   5        9.20        8.40      1.07 o
   0   7   5        1.40        1.78      1.01 o
   1   7   5       46.49       42.44      1.31 o
   2   7   5        6.95        8.13      0.99 o
   3   7   5        5.77        7.63      1.02 o
   4   7   5        0.19        1.75      1.49 o
   5   7   5       30.86       29.34      1.30 o
   6   7   5       17.15       15.90      1.22 o
   7   7   5       51.20       47.19      1.50 o
  -5   8   5      215.19      218.43      4.17 o
  -4   8   5        6.62        5.64      1.26 o
  -3   8   5        7.17        5.21      1.28 o
  -2   8   5       51.41       59.52      1.81 o
  -1   8   5        4.23        2.62      1.61 o
   0   8   5       42.09       39.62      2.30 o
   1   8   5        0.00       -0.24      1.65 o
   2   8   5      109.32      110.82      3.01 o
   3   8   5       19.29       19.49      1.27 o
   4   8   5        1.82        0.46      1.73 o
 -12   0   6      195.24      189.18      3.67 o
 -10   0   6        1.57        2.63      1.35 o
  -8   0   6     2475.04     2431.88      9.23 o
  -6   0   6      278.20      269.36      2.71 o
  -4   0   6      138.38      217.05      2.08 o
  -2   0   6      535.02      528.71      2.70 o
   0   0   6     9701.76     9660.07     48.89 o
   2   0   6     5822.72     5813.95      9.30 o
   4   0   6      821.57      784.96      3.99 o
   6   0   6       56.92       52.77      1.48 o
   8   0   6      122.00      124.59      2.44 o
  10   0   6       25.51       32.52      1.23 o
  12   0   6       96.06      124.28      3.20 o
 -12   1   6       31.85       29.39      0.95 o
 -11   1   6      135.61      127.02      2.08 o
 -10   1   6      360.73      350.99      3.60 o
  -9   1   6      169.74      170.78      2.35 o
  -8   1   6        7.00        5.16      0.54 o
  -7   1   6      666.30      631.43      3.16 o
  -6   1   6      936.46      972.72      4.20 o
  -5   1   6      450.89      433.51      2.25 o
  -4   1   6       31.62       41.57      2.04 o
  -3   1   6        4.76       15.81      0.38 o
  -2   1   6      177.47      168.45      1.51 o
  -1   1   6      658.26      649.10      9.03 o
   0   1   6       76.96       78.94      0.60 o
   1   1   6     1019.41     1025.66     24.81 o
   2   1   6      566.10      576.34      7.51 o
   3   1   6      483.99      459.81      7.60 o
   4   1   6        1.09        1.92      0.30 o
   5   1   6      435.47      410.36      4.75 o
   6   1   6       45.09       44.20      0.89 o
   7   1   6      225.60      226.24      4.96 o
   8   1   6      105.17      109.71      1.66 o
   9   1   6       34.23       33.06      0.74 o
  10   1   6       17.97       19.55      0.79 o
  11   1   6       75.19       86.28      1.62 o
 -12   2   6        5.70        6.95      1.15 o
 -11   2   6       22.55       26.15      1.18 o
 -10   2   6      235.91      227.53      3.51 o
  -9   2   6      256.67      271.80      3.69 o
  -8   2   6       19.15       15.77      0.96 o
  -7   2   6     1011.03      991.61      5.77 o
  -6   2   6       23.09       25.19      0.76 o
  -5   2   6       85.23       87.37      1.62 o
  -4   2   6      455.57      465.15      3.23 o
  -3   2   6       49.64       67.52      1.32 o
  -2   2   6      255.69      279.08      2.26 o
  -1   2   6      373.52      330.19      2.37 o
   0   2   6      347.20      353.41     18.32 o
   1   2   6     1014.07      988.05      4.10 o
   2   2   6      609.50      606.99      3.38 o
   3   2   6      384.31      429.90      3.04 o
   4   2   6        0.04        1.14      0.79 o
   5   2   6        0.31        0.52      0.93 o
   6   2   6        0.11        2.54      0.69 o
   7   2   6       90.88       98.50      2.18 o
   8   2   6      641.42      660.91      5.34 o
   9   2   6       53.67       58.64      1.86 o
  10   2   6       85.58       94.71      2.63 o
  11   2   6       17.98       24.39      1.28 o
 -11   3   6       11.27       11.52      1.13 o
 -10   3   6       27.57       29.39      1.23 o
  -9   3   6      202.83      197.18      3.31 o
  -8   3   6        2.99        4.69      0.87 o
  -7   3   6       99.23      107.65      2.30 o
  -6   3   6        0.67        1.60      1.03 o
  -5   3   6      436.86      428.62      3.57 o
  -4   3   6      347.73      398.29      3.27 o
  -3   3   6       30.43       20.85      0.69 o
  -2   3   6      578.82      576.42      3.56 o
  -1   3   6     1430.12     1569.17      5.68 o
   0   3   6       48.72       71.26      2.21 o
   1   3   6       90.53      100.71      1.63 o
   2   3   6      496.66      452.96      3.26 o
   3   3   6       62.56       56.93      1.47 o
   4   3   6        2.20        2.53      0.52 o
   5   3   6       31.54       34.51      1.01 o
   6   3   6       24.20       23.49      0.87 o
   7   3   6        0.00        1.22      0.73 o
   8   3   6        0.09       -1.37      1.37 o
   9   3   6        3.89        4.37      0.98 o
  10   3   6       34.03       40.10      1.34 o
  11   3   6        0.10        1.89      1.63 o
 -11   4   6       41.40       42.47      1.48 o
 -10   4   6       31.44       32.53      1.38 o
  -9   4   6       65.98       58.35      1.70 o
  -8   4   6      185.26      182.27      3.20 o
  -7   4   6     1097.39     1084.36      6.75 o
  -6   4   6       30.76       34.28      1.08 o
  -5   4   6      662.67      639.69      4.70 o
  -4   4   6      245.61      243.03      2.87 o
  -3   4   6       44.51       47.68      1.23 o
  -2   4   6       89.61       83.10      1.74 o
  -1   4   6     1852.85     1938.50      7.09 o
   0   4   6      257.42      250.84     12.91 o
   1   4   6       55.96       60.68      1.52 o
   2   4   6      212.20      193.03      2.47 o
   3   4   6     1074.56     1069.93      5.69 o
   4   4   6       26.59       20.38      0.83 o
   5   4   6      201.28      203.55      2.83 o
   6   4   6        0.05        1.62      0.75 o
   7   4   6        3.02        1.36      1.28 o
   8   4   6      209.36      210.35      3.46 o
   9   4   6      223.35      235.09      3.87 o
  10   4   6        7.45        8.45      1.10 o
 -10   5   6        1.25        2.40      1.60 o
  -9   5   6       23.27       24.94      1.23 o
  -8   5   6      132.13      126.64      2.91 o
  -7   5   6       20.28       23.46      1.18 o
  -6   5   6        0.25       -3.01      3.01 o
  -5   5   6      470.32      445.91      4.37 o
  -4   5   6       72.51       69.60      1.94 o
  -3   5   6      483.08      490.09      4.22 o
  -2   5   6       22.05       20.33      0.80 o
  -1   5   6        4.55        1.38      1.06 o
   0   5   6       79.81       87.80      6.59 o
   1   5   6       41.71       36.54      1.16 o
   2   5   6       50.29       52.93      1.45 o
   3   5   6       16.93       16.35      0.80 o
   4   5   6       14.06       11.86      0.85 o
   5   5   6      135.92      131.05      2.63 o
   6   5   6        9.94        9.25      0.89 o
   7   5   6       96.83       98.41      2.56 o
   8   5   6        0.14        0.04      1.43 o
   9   5   6       63.41       61.31      1.78 o
  -9   6   6        1.40       -0.42      1.76 o
  -8   6   6        3.43        3.43      1.73 o
  -7   6   6        7.31        9.99      1.19 o
  -6   6   6      278.08      284.21      4.06 o
  -5   6   6      111.25      106.39      2.64 o
  -4   6   6      464.32      475.54      4.75 o
  -3   6   6       34.77       32.67      1.08 o
  -2   6   6       92.84      102.14      2.33 o
  -1   6   6      426.42      433.25      4.29 o
   0   6   6      100.97      105.49      6.44 o
   1   6   6       54.27       51.08      1.60 o
   2   6   6       11.24       10.05      0.84 o
   3   6   6       68.24       63.77      1.82 o
   4   6   6      595.49      586.34      5.37 o
   5   6   6        0.94        4.84      0.95 o
   6   6   6       62.90       63.15      1.96 o
   7   6   6       25.55       25.15      1.21 o
   8   6   6       26.89       31.08      1.35 o
  -7   7   6       32.46       35.02      1.46 o
  -6   7   6        2.58        0.80      2.15 o
  -5   7   6       66.96       64.40      1.77 o
  -4   7   6        0.39        2.62      1.55 o
  -3   7   6        2.41        1.27      1.60 o
  -2   7   6       70.94       67.28      2.01 o
  -1   7   6       92.92       89.66      2.50 o
   0   7   6        5.58        7.59      1.06 o
   1   7   6       39.04       37.14      1.28 o
   2   7   6        7.92        7.34      1.00 o
   3   7   6       70.38       69.70      2.07 o
   4   7   6      100.98       98.25      2.73 o
   5   7   6        7.09        8.10      1.10 o
   6   7   6       10.09       13.27      1.15 o
  -4   8   6       39.18       42.83      1.58 o
  -3   8   6      111.91      103.21      2.97 o
  -2   8   6       34.01       38.01      1.45 o
  -1   8   6        1.42        1.76      1.67 o
   0   8   6       85.94       77.53      1.64 o
   1   8   6       13.96       13.09      1.21 o
   2   8   6        0.92       -0.79      1.68 o
   3   8   6       28.15       31.06      1.40 o
   4   8   6        0.10       -0.05      1.67 o
 -11   0   7      318.66      308.57      4.25 o
  -9   0   7     2172.19     2130.80      9.43 o
  -7   0   7      241.43      242.52      2.90 o
  -5   0   7       61.01       76.16      1.49 o
  -3   0   7    19751.96    19255.01     19.31 o
  -1   0   7     1744.27     1644.54      4.85 o
   1   0   7     3554.47     3847.22      7.60 o
   3   0   7      851.03     1033.45      4.42 o
   5   0   7      289.02      269.10      2.69 o
   7   0   7     4033.20     4145.47     11.91 o
   9   0   7      533.26      568.47      5.18 o
  11   0   7        1.09        1.68      1.59 o
 -12   1   7      100.41      105.32      2.07 o
 -11   1   7      118.51      122.25      2.06 o
 -10   1   7       36.99       34.90      1.45 o
  -9   1   7       80.10       85.80      4.13 o
  -8   1   7       42.82       46.30      1.13 o
  -7   1   7      412.17      393.05      2.58 o
  -6   1   7      141.87      141.71      2.32 o
  -5   1   7        6.23       12.66      0.44 o
  -4   1   7      886.16      925.23     14.75 o
  -3   1   7       99.29      102.74      1.08 o
  -2   1   7      166.73      173.01      1.27 o
  -1   1   7      140.99      136.20      1.10 o
   0   1   7        1.11        1.01      0.23 o
   1   1   7      217.63      188.38      2.07 o
   2   1   7      566.58      585.57     12.68 o
   3   1   7     1199.30     1218.77     23.13 o
   4   1   7      217.09      194.32      3.11 o
   5   1   7       21.41       31.87      1.54 o
   6   1   7       94.07       91.39      3.07 o
   7   1   7       41.16       38.48      0.81 o
   8   1   7      146.67      148.35      1.95 o
   9   1   7       35.39       35.62      0.84 o
  10   1   7       83.84       82.00      1.65 o
  11   1   7        1.94        2.55      1.11 o
 -12   2   7        6.18        5.45      1.14 o
 -11   2   7       46.86       45.52      1.42 o
 -10   2   7        6.15        5.32      1.06 o
  -9   2   7     1438.21     1438.44      8.02 o
  -8   2   7      290.99      275.61      3.56 o
  -7   2   7      429.79      404.29      3.84 o
  -6   2   7      549.68      507.48      3.98 o
  -5   2   7        4.89        4.42      0.51 o
  -4   2   7      280.41      293.53      2.73 o
  -3   2   7      286.19      355.51      2.79 o
  -2   2   7     1724.29     1728.32      5.73 o
  -1   2   7     1124.14     1265.40      4.80 o
   0   2   7       85.37       84.56      3.11 o
   1   2   7     1158.59     1206.74      4.79 o
   2   2   7     1940.83     1826.88      6.09 o
   3   2   7      111.18      141.26      1.91 o
   4   2   7       16.54       12.86      0.57 o
   5   2   7     1086.09     1097.21      5.65 o
   6   2   7     1305.24     1378.48      6.75 o
   7   2   7      712.48      707.19      5.29 o
   8   2   7      812.47      814.89      5.98 o
   9   2   7      136.79      142.78      2.87 o
  10   2   7       29.99       31.42      1.27 o
  11   2   7       45.24       61.06      1.93 o
 -11   3   7       60.68       65.16      1.93 o
 -10   3   7       52.85       54.06      1.58 o
  -9   3   7       54.43       53.65      1.61 o
  -8   3   7      399.90      391.31      4.20 o
  -7   3   7       33.91       37.06      1.12 o
  -6   3   7        7.17        5.75      0.78 o
  -5   3   7      252.08      258.19      2.92 o
  -4   3   7       65.53       71.19      1.61 o
  -3   3   7      139.68      123.58      1.89 o
  -2   3   7      267.62      334.91      2.86 o
  -1   3   7      128.40      130.79      1.85 o
   0   3   7      150.21      144.80      4.81 o
   1   3   7      430.12      403.69      3.12 o
   2   3   7      107.06      117.38      1.83 o
   3   3   7        0.09        2.87      0.53 o
   4   3   7        7.79        7.27      0.62 o
   5   3   7      289.56      281.64      3.15 o
   6   3   7        0.29        1.58      1.15 o
   7   3   7       25.68       25.31      0.95 o
   8   3   7       56.69       51.71      1.62 o
   9   3   7       17.18       16.56      1.13 o
  10   3   7       26.27       23.80      1.20 o
  11   3   7        5.77        9.20      1.14 o
 -11   4   7        4.15        4.83      1.20 o
 -10   4   7      299.76      306.18      4.43 o
  -9   4   7       41.42       44.07      1.33 o
  -8   4   7        5.77        7.30      1.01 o
  -7   4   7     1050.49     1056.25      6.74 o
  -6   4   7       24.36       24.60      1.02 o
  -5   4   7       71.12       71.15      1.95 o
  -4   4   7       42.91       44.61      1.36 o
  -3   4   7        4.97        6.04      0.62 o
  -2   4   7       10.43        9.96      0.66 o
  -1   4   7       18.82       20.00      0.77 o
   0   4   7       77.03       85.20      3.80 o
   1   4   7      487.60      461.04      3.70 o
   2   4   7       58.22       53.35      1.58 o
   3   4   7      314.70      316.70      3.30 o
   4   4   7      411.55      406.42      3.85 o
   5   4   7      888.61      857.09      5.70 o
   6   4   7       47.58       52.88      1.70 o
   7   4   7        0.01       -1.29      1.29 o
   8   4   7       37.58       35.95      1.30 o
   9   4   7       52.11       56.79      1.68 o
  10   4   7       14.30       11.09      1.16 o
 -10   5   7        0.57        1.46      1.11 o
  -9   5   7       31.68       30.70      1.28 o
  -8   5   7      300.81      302.33      4.15 o
  -7   5   7       74.37       78.93      2.32 o
  -6   5   7       93.30       99.62      2.54 o
  -5   5   7       68.81       61.50      1.79 o
  -4   5   7      156.37      155.99      2.68 o
  -3   5   7       22.04       24.04      0.87 o
  -2   5   7      129.25      127.37      2.30 o
  -1   5   7       43.34       55.02      1.52 o
   0   5   7      144.47      155.97      8.71 o
   1   5   7        0.00        0.18      1.01 o
   2   5   7       45.08       47.81      1.44 o
   3   5   7        0.33        1.92      1.17 o
   4   5   7      137.36      134.93      2.61 o
   5   5   7        3.01        3.43      0.84 o
   6   5   7       16.30       16.56      1.04 o
   7   5   7       14.05       16.73      1.09 o
   8   5   7        6.51        9.88      1.07 o
   9   5   7        0.76        0.25      1.83 o
  -8   6   7       37.39       37.40      1.40 o
  -7   6   7       63.09       64.86      1.88 o
  -6   6   7      100.85      113.94      2.90 o
  -5   6   7      184.88      189.58      3.35 o
  -4   6   7        5.12        8.10      0.91 o
  -3   6   7       76.02       74.06      2.19 o
  -2   6   7      153.48      161.51      2.92 o
  -1   6   7        2.11        3.85      0.88 o
   0   6   7      233.81      227.39     14.62 o
   1   6   7       41.52       38.24      1.15 o
   2   6   7        0.13        1.45      1.29 o
   3   6   7      167.74      165.62      2.98 o
   4   6   7       11.71       10.54      1.11 o
   5   6   7      142.60      138.47      2.99 o
   6   6   7        0.83        1.79      1.43 o
   7   6   7        5.52        4.13      1.02 o
   8   6   7        5.24        6.42      1.17 o
  -7   7   7       38.60       45.01      1.51 o
  -6   7   7        1.91        3.15      1.01 o
  -5   7   7       11.69       13.97      1.20 o
  -4   7   7       90.80       91.16      2.68 o
  -3   7   7       78.16       83.12      2.22 o
  -2   7   7       18.05       21.85      1.15 o
  -1   7   7        0.67        0.16      1.49 o
   0   7   7       26.95       29.82      2.36 o
   1   7   7        2.64        2.70      1.47 o
   2   7   7       30.22       30.46      1.25 o
   3   7   7       18.70       18.64      1.18 o
   4   7   7        1.26        3.12      1.58 o
   5   7   7        7.93        7.69      1.11 o
   6   7   7       11.08       10.43      1.16 o
  -4   8   7        1.08        2.58      1.18 o
  -3   8   7        0.52       -0.05      1.79 o
  -2   8   7        3.82        7.26      1.16 o
  -1   8   7        8.36        7.03      1.15 o
   0   8   7       41.02       38.67      2.50 o
   1   8   7       78.70       73.81      2.31 o
   2   8   7       30.53       32.78      1.40 o
   3   8   7        2.73        2.63      1.73 o
 -12   0   8       63.08       68.95      2.00 o
 -10   0   8       43.44       41.90      1.34 o
  -8   0   8     2682.60     2638.51     10.00 o
  -6   0   8      804.41      851.16      4.98 o
  -4   0   8      152.64      114.36      1.71 o
  -2   0   8      924.30      871.44      3.94 o
   0   0   8       32.95       43.78      0.88 o
   2   0   8     5646.53     6426.78     11.04 o
   4   0   8        8.88       10.79      0.55 o
   6   0   8      546.10      522.95      4.16 o
   8   0   8     1362.70     1409.43      7.65 o
  10   0   8       11.54       10.58      1.08 o
 -12   1   8        0.62        3.69      0.89 o
 -11   1   8       50.17       54.22      1.12 o
 -10   1   8      353.22      359.60      4.08 o
  -9   1   8       14.23       14.40      0.71 o
  -8   1   8      349.41      367.47      2.80 o
  -7   1   8      370.58      374.45      2.58 o
  -6   1   8        8.67       13.41      0.82 o
  -5   1   8      137.48      149.44      1.50 o
  -4   1   8     1579.97     1817.17     29.71 o
  -3   1   8       63.41       53.38      0.94 o
  -2   1   8      664.97      722.20      9.42 o
  -1   1   8       19.52       18.93      0.81 o
   0   1   8       43.63       37.18      0.94 o
   1   1   8      171.19      149.71      3.44 o
   2   1   8     3373.48     3602.76     63.08 o
   3   1   8      243.86      266.87      3.46 o
   4   1   8      132.43      163.14      2.65 o
   5   1   8      101.80      104.76      1.38 o
   6   1   8       41.71       40.59      1.22 o
   7   1   8      145.23      145.02      1.89 o
   8   1   8      274.75      275.06      2.57 o
   9   1   8       15.94       15.27      0.73 o
  10   1   8      154.17      165.85      2.37 o
  11   1   8        0.47       -0.38      1.16 o
 -11   2   8      141.47      140.13      3.25 o
 -10   2   8      168.15      163.98      3.17 o
  -9   2   8      937.65      931.73      6.67 o
  -8   2   8     1308.16     1312.28      7.33 o
  -7   2   8      923.44      897.10      5.74 o
  -6   2   8        2.90        0.50      1.04 o
  -5   2   8        0.12       -0.10      0.85 o
  -4   2   8      871.30      922.31      4.87 o
  -3   2   8      289.02      285.95      2.65 o
  -2   2   8      337.66      383.21      2.90 o
  -1   2   8      630.00      671.38      3.70 o
   0   2   8      542.45      591.86     20.13 o
   1   2   8     2018.06     1953.42      6.39 o
   2   2   8     2105.08     2168.97      6.95 o
   3   2   8       24.67       11.70      0.62 o
   4   2   8      102.35      103.19      1.86 o
   5   2   8      134.48      133.96      2.28 o
   6   2   8     1009.65     1010.81      5.95 o
   7   2   8        7.24        6.38      0.88 o
   8   2   8      557.36      596.50      5.25 o
   9   2   8        4.24        4.69      0.96 o
  10   2   8        1.01        1.53      1.02 o
  11   2   8       23.93       26.58      1.41 o
 -11   3   8        7.84        8.73      1.18 o
 -10   3   8       46.83       43.53      1.40 o
  -9   3   8        7.59       12.22      1.15 o
  -8   3   8        0.02       -0.59      1.35 o
  -7   3   8      131.40      129.30      2.57 o
  -6   3   8     1700.49     1666.37      7.65 o
  -5   3   8      251.78      249.29      2.92 o
  -4   3   8      162.95      174.53      2.39 o
  -3   3   8        7.70        8.71      0.59 o
  -2   3   8       99.97       81.23      1.63 o
  -1   3   8        1.48        2.41      0.51 o
   0   3   8       26.87       26.16      0.95 o
   1   3   8       74.44       67.61      1.52 o
   2   3   8        6.81        3.76      0.54 o
   3   3   8        4.80        8.12      0.65 o
   4   3   8       31.78       35.22      1.10 o
   5   3   8        3.45        3.03      0.71 o
   6   3   8      590.82      575.02      4.80 o
   7   3   8      115.85      109.81      2.53 o
   8   3   8      195.76      184.60      6.03 o
   9   3   8        4.73        4.03      1.01 o
  10   3   8       42.69       43.13      1.41 o
 -10   4   8      151.40      161.58      3.38 o
  -9   4   8        3.30        3.31      1.00 o
  -8   4   8        3.99        7.51      0.97 o
  -7   4   8       43.64       53.33      1.58 o
  -6   4   8      767.44      758.72      5.59 o
  -5   4   8      806.54      787.94      5.41 o
  -4   4   8        2.05        1.64      0.69 o
  -3   4   8       28.57       34.28      1.09 o
  -2   4   8      623.43      677.24      4.54 o
  -1   4   8      529.87      534.16      4.03 o
   0   4   8      937.25      946.09     42.45 o
   1   4   8       36.42       34.74      1.01 o
   2   4   8        0.01        0.89      1.00 o
   3   4   8      498.86      501.20      4.18 o
   4   4   8       29.83       37.20      1.08 o
   5   4   8      230.35      239.30      3.28 o
   6   4   8       91.87       91.37      2.39 o
   7   4   8      157.58      165.63      3.06 o
   8   4   8      128.07      138.86      3.03 o
   9   4   8      340.52      378.44      4.87 o
  10   4   8       29.96       35.62      1.45 o
  -9   5   8       27.79       30.19      1.29 o
  -8   5   8       25.18       26.02      1.25 o
  -7   5   8        8.51       10.34      1.02 o
  -6   5   8      200.07      191.64      3.21 o
  -5   5   8        0.27        4.12      0.82 o
  -4   5   8        0.01       -1.29      1.29 o
  -3   5   8       10.77       14.52      0.83 o
  -2   5   8       10.12       12.20      0.78 o
  -1   5   8       12.96       15.08      0.81 o
   0   5   8        0.33        0.23      0.78 o
   1   5   8      192.52      178.85      2.77 o
   2   5   8        4.99        6.58      0.72 o
   3   5   8        0.66        0.97      1.14 o
   4   5   8      235.67      231.51      3.34 o
   5   5   8       42.19       46.61      1.40 o
   6   5   8       46.26       53.03      1.63 o
   7   5   8       39.39       40.30      1.32 o
   8   5   8       64.67       66.08      1.93 o
   9   5   8       81.45       79.98      2.45 o
  -8   6   8       34.73       35.55      1.41 o
  -7   6   8        0.68       -0.38      1.47 o
  -6   6   8      484.21      492.29      5.24 o
  -5   6   8       77.58       76.21      2.17 o
  -4   6   8       77.54       78.28      2.06 o
  -3   6   8        0.94       -0.42      1.35 o
  -2   6   8       73.11       74.15      2.16 o
  -1   6   8      283.11      301.68      3.78 o
   0   6   8      166.66      160.71      9.20 o
   1   6   8       34.33       36.55      1.08 o
   2   6   8        0.90        0.00      1.29 o
   3   6   8        2.73        4.41      0.96 o
   4   6   8      134.25      140.38      3.04 o
   5   6   8       10.27       11.08      1.07 o
   6   6   8        2.96        3.32      0.99 o
   7   6   8        0.17        1.58      1.46 o
  -6   7   8        0.79        0.76      1.78 o
  -5   7   8       13.87       14.82      1.16 o
  -4   7   8        0.77       -0.78      1.69 o
  -3   7   8      100.80      102.32      2.77 o
  -2   7   8        0.09        1.08      1.48 o
  -1   7   8       71.97       82.50      2.16 o
   0   7   8       31.19       26.00      3.15 o
   1   7   8       18.53       18.21      1.14 o
   2   7   8       48.85       48.44      1.56 o
   3   7   8        0.62        1.64      1.49 o
   4   7   8       13.80       12.29      1.18 o
   5   7   8        1.09       -1.48      1.62 o
   6   7   8        7.15        7.00      1.12 o
  -3   8   8       10.38        9.86      1.29 o
  -2   8   8        3.30        3.37      1.16 o
  -1   8   8        0.02       -0.05      1.63 o
   0   8   8        4.21        7.19      3.15 o
   1   8   8        0.56       -0.25      1.66 o
   2   8   8       13.67       12.50      1.26 o
   3   8   8       71.30       75.22      2.20 o
 -11   0   9        6.86        6.56      1.06 o
  -9   0   9      149.91      160.08      2.93 o
  -7   0   9      447.47      439.00      4.01 o
  -5   0   9      684.80      653.20      4.24 o
  -3   0   9     1855.27     1985.89      6.55 o
  -1   0   9      253.40      212.47      2.09 o
   1   0   9      982.62     1060.81      4.56 o
   3   0   9       35.65       35.33      0.98 o
   5   0   9      738.35      731.63      4.67 o
   7   0   9     1744.97     1784.75      8.29 o
   9   0   9        9.32       10.38      1.00 o
  11   0   9       76.61       90.17      2.50 o
 -12   1   9       70.15       75.98      1.64 o
 -11   1   9        3.89        5.70      0.79 o
 -10   1   9       13.80       13.95      0.78 o
  -9   1   9      203.54      191.25      2.82 o
  -8   1   9      249.51      240.50      2.36 o
  -7   1   9       42.17       43.37      0.90 o
  -6   1   9       82.12       77.65      1.78 o
  -5   1   9      320.77      333.03      3.82 o
  -4   1   9       30.13       39.70      0.78 o
  -3   1   9     1553.37     1690.59     12.59 o
  -2   1   9      145.57      142.04      3.86 o
  -1   1   9      528.64      518.97      7.38 o
   0   1   9      996.80      995.79      8.72 o
   1   1   9      193.38      236.74      4.67 o
   2   1   9       70.47       84.91      1.10 o
   3   1   9       18.42       35.64      1.48 o
   4   1   9        8.45       13.68      0.75 o
   5   1   9      348.52      352.15      4.15 o
   6   1   9        3.99        3.19      0.54 o
   7   1   9      895.69      890.77      9.33 o
   8   1   9      151.83      155.80      2.06 o
   9   1   9        6.28        5.81      0.69 o
  10   1   9       19.91       23.82      1.37 o
  11   1   9        0.22        0.30      1.42 o
 -11   2   9        8.60       11.85      1.11 o
 -10   2   9       20.71       20.06      1.16 o
  -9   2   9       60.77       62.69      1.98 o
  -8   2   9      301.68      309.32      3.85 o
  -7   2   9       60.84       61.45      1.76 o
  -6   2   9       98.97      101.05      2.06 o
  -5   2   9       20.67       27.28      0.84 o
  -4   2   9     1295.40     1372.37      6.09 o
  -3   2   9      304.59      316.00      2.92 o
  -2   2   9     2052.12     2121.36      6.99 o
  -1   2   9        5.24        5.28      0.50 o
   0   2   9      651.40      679.39     24.68 o
   1   2   9      140.17      137.41      1.97 o
   2   2   9       66.41       59.50      1.45 o
   3   2   9      939.87     1002.92      5.18 o
   4   2   9      273.21      281.11      2.99 o
   5   2   9       78.44       79.37      1.91 o
   6   2   9     1828.59     1786.30      8.11 o
   7   2   9       21.70       23.39      1.09 o
   8   2   9       12.05       15.64      1.08 o
   9   2   9       25.11       29.33      1.19 o
  10   2   9       42.05       47.04      1.44 o
 -11   3   9       38.40       37.37      1.44 o
 -10   3   9      114.63      105.72      2.87 o
  -9   3   9      617.59      625.14      5.76 o
  -8   3   9       44.09       45.02      1.37 o
  -7   3   9        2.58        3.27      0.80 o
  -6   3   9        0.03        1.30      1.32 o
  -5   3   9      107.47      110.10      2.14 o
  -4   3   9        1.94        4.15      0.66 o
  -3   3   9      706.41      714.19      4.53 o
  -2   3   9      258.16      289.63      2.87 o
  -1   3   9       18.19       23.91      0.76 o
   0   3   9      123.93      133.46      8.99 o
   1   3   9       35.76       30.66      0.96 o
   2   3   9      147.22      140.26      2.15 o
   3   3   9      235.86      244.31      2.85 o
   4   3   9       65.20       64.34      1.76 o
   5   3   9      447.94      429.08      4.08 o
   6   3   9       30.81       32.79      1.09 o
   7   3   9       15.28       14.74      0.92 o
   8   3   9       45.45       47.53      1.00 o
   9   3   9       32.58       33.67      1.29 o
  10   3   9        4.87        5.47      1.08 o
 -10   4   9      370.59      376.25      4.96 o
  -9   4   9       62.73       56.15      1.65 o
  -8   4   9       32.85       33.01      1.21 o
  -7   4   9       21.19       18.62      0.98 o
  -6   4   9      309.82      304.59      3.81 o
  -5   4   9      235.14      232.94      3.20 o
  -4   4   9       67.04       69.85      1.96 o
  -3   4   9      233.60      227.40      2.90 o
  -2   4   9        3.65        3.85      0.70 o
  -1   4   9      314.03      345.96      3.42 o
   0   4   9      406.10      425.74     28.01 o
   1   4   9       24.48       32.56      0.94 o
   2   4   9       46.26       52.59      1.43 o
   3   4   9        6.34        9.34      0.72 o
   4   4   9       21.35       16.48      0.86 o
   5   4   9      261.84      254.97      3.49 o
   6   4   9      481.03      472.62      4.78 o
   7   4   9      126.17      124.78      2.80 o
   8   4   9       23.07       21.57      1.26 o
   9   4   9       28.81       30.16      1.40 o
  -9   5   9        1.26        1.09      1.55 o
  -8   5   9       11.62       14.52      1.13 o
  -7   5   9       10.84       12.03      1.07 o
  -6   5   9        1.53        2.29      0.93 o
  -5   5   9       98.58      100.11      2.45 o
  -4   5   9      181.61      197.05      3.11 o
  -3   5   9        0.02        1.81      1.16 o
  -2   5   9        1.20        1.04      1.12 o
  -1   5   9        1.59        2.21      1.27 o
   0   5   9       83.36       79.66      6.43 o
   1   5   9        6.62        4.74      0.75 o
   2   5   9       32.52       33.06      0.99 o
   3   5   9        5.94        6.33      0.77 o
   4   5   9      175.93      184.57      3.13 o
   5   5   9       44.07       48.24      1.48 o
   6   5   9       11.25       12.66      1.04 o
   7   5   9        6.81        6.09      1.03 o
   8   5   9        9.91       10.94      1.15 o
  -8   6   9        1.93        2.84      1.09 o
  -7   6   9        1.89        2.84      1.04 o
  -6   6   9       28.11       29.23      1.36 o
  -5   6   9      113.39      115.71      2.78 o
  -4   6   9        2.28        2.11      0.97 o
  -3   6   9       95.21      106.62      2.56 o
  -2   6   9        2.03        2.67      1.41 o
  -1   6   9      146.58      148.18      2.85 o
   0   6   9      176.73      170.59     12.53 o
   1   6   9       43.70       49.60      1.53 o
   2   6   9        0.33       -1.48      1.48 o
   3   6   9       86.89       92.93      2.58 o
   4   6   9      165.54      168.20      3.26 o
   5   6   9       56.47       55.20      1.59 o
   6   6   9        0.08       -1.61      1.61 o
   7   6   9        0.77        2.28      1.09 o
  -6   7   9        8.02        6.27      0.83 o
  -5   7   9        0.88       -0.05      1.71 o
  -4   7   9       36.29       38.74      1.40 o
  -3   7   9        3.02        1.92      1.62 o
  -2   7   9        3.25        4.22      1.02 o
  -1   7   9       20.23       19.20      1.21 o
   0   7   9        0.10        1.23      1.02 o
   1   7   9       27.79       29.15      1.22 o
   2   7   9       44.26       50.87      1.60 o
   3   7   9        0.20        2.48      1.53 o
   4   7   9       21.05       23.68      1.33 o
   5   7   9        2.95        3.05      1.10 o
  -2   8   9       65.43       67.95      2.10 o
  -1   8   9       17.27       15.68      1.21 o
   0   8   9       12.04       11.73      0.90 o
   1   8   9        2.83        0.20      1.73 o
   2   8   9       67.53       71.59      2.16 o
 -10   0  10      118.61      138.70      3.03 o
  -8   0  10     1230.58     1171.75      7.04 o
  -6   0  10      475.49      447.53      3.93 o
  -4   0  10      218.06      198.81      2.40 o
  -2   0  10      782.74      754.81      4.13 o
   0   0  10     1074.09     1036.31      6.20 o
   2   0  10       72.98       56.17      1.38 o
   4   0  10      527.20      539.16      3.98 o
   6   0  10       30.07       32.20      1.00 o
   8   0  10       15.51       13.44      0.89 o
  10   0  10        7.54        4.79      1.07 o
 -11   1  10      184.97      192.91      2.62 o
 -10   1  10        0.22        1.36      1.06 o
  -9   1  10       26.18       26.25      2.57 o
  -8   1  10      247.60      225.36      2.34 o
  -7   1  10       97.96       92.54      1.55 o
  -6   1  10       75.29       92.00      1.46 o
  -5   1  10       81.01       93.80      1.34 o
  -4   1  10      224.65      223.81      1.82 o
  -3   1  10      324.65      311.34      2.02 o
  -2   1  10      155.62      161.52      1.47 o
  -1   1  10      188.58      188.90      1.52 o
   0   1  10       10.74        7.99      0.59 o
   1   1  10      176.47      192.24      2.88 o
   2   1  10        8.19       20.31      0.46 o
   3   1  10       13.01       10.94      0.42 o
   4   1  10      170.95      181.48      3.98 o
   5   1  10      244.21      239.32      2.08 o
   6   1  10      126.38      120.30      1.72 o
   7   1  10      120.07      127.93      3.79 o
   8   1  10        1.13        0.45      1.19 o
   9   1  10       24.73       27.62      1.19 o
  10   1  10        4.44        3.65      0.76 o
 -11   2  10       32.03       31.91      1.37 o
 -10   2  10       63.58       65.97      2.07 o
  -9   2  10      180.69      195.24      3.32 o
  -8   2  10        0.20        1.26      1.37 o
  -7   2  10       11.42        8.47      0.82 o
  -6   2  10      358.58      356.27      3.67 o
  -5   2  10      158.65      152.04      2.37 o
  -4   2  10      190.91      201.92      2.57 o
  -3   2  10       51.59       34.48      1.02 o
  -2   2  10      981.39      988.94      5.02 o
  -1   2  10       17.87       10.95      0.60 o
   0   2  10       79.80       89.48      5.08 o
   1   2  10     1071.24     1148.44      5.45 o
   2   2  10       19.78       26.10      0.78 o
   3   2  10       33.69       24.76      0.75 o
   4   2  10      128.32      132.04      2.28 o
   5   2  10        0.02       -0.63      1.09 o
   6   2  10       23.63       23.09      1.06 o
   7   2  10      361.91      392.18      4.27 o
   8   2  10      180.71      199.43      3.35 o
   9   2  10       39.40       35.12      1.32 o
  10   2  10       10.28       13.92      1.19 o
 -11   3  10        7.14        8.77      1.16 o
 -10   3  10        5.34        7.67      1.09 o
  -9   3  10       45.02       44.01      1.51 o
  -8   3  10        2.39        1.83      0.77 o
  -7   3  10       57.54       56.56      1.70 o
  -6   3  10       80.96       85.38      2.12 o
  -5   3  10      454.24      482.39      4.18 o
  -4   3  10       39.73       37.12      1.19 o
  -3   3  10       75.64       74.15      1.75 o
  -2   3  10        0.31        1.81      1.01 o
  -1   3  10        2.25        3.18      0.62 o
   0   3  10       16.02       20.51      1.38 o
   1   3  10      149.12      180.68      2.44 o
   2   3  10       84.13       81.86      1.83 o
   3   3  10       99.10      101.22      2.03 o
   4   3  10       36.40       32.49      0.98 o
   5   3  10      222.23      206.65      3.10 o
   6   3  10       25.99       23.22      1.03 o
   7   3  10       11.07       10.33      0.99 o
   8   3  10       20.89       18.01      0.85 o
   9   3  10        2.20        3.36      1.04 o
  10   3  10        9.58        9.37      1.16 o
 -10   4  10       45.36       51.89      1.67 o
  -9   4  10        0.03        0.19      1.62 o
  -8   4  10       22.96       19.98      1.12 o
  -7   4  10       10.85       13.29      1.04 o
  -6   4  10      158.17      164.41      2.95 o
  -5   4  10      239.54      258.70      3.40 o
  -4   4  10      701.10      690.08      5.18 o
  -3   4  10       42.75       43.60      1.26 o
  -2   4  10       43.74       47.18      1.39 o
  -1   4  10      362.65      392.80      3.73 o
   0   4  10      485.17      501.57     20.05 o
   1   4  10       43.80       44.91      1.39 o
   2   4  10       19.08       23.01      0.86 o
   3   4  10       30.83       32.04      1.01 o
   4   4  10       71.67       67.56      2.02 o
   5   4  10      445.62      456.78      4.60 o
   6   4  10      416.12      437.55      4.72 o
   7   4  10      153.71      172.74      3.30 o
   8   4  10        0.07        2.36      1.67 o
   9   4  10       31.35       29.83      1.42 o
  -9   5  10        5.75        5.36      1.13 o
  -8   5  10       15.02       17.76      1.14 o
  -7   5  10      127.61      134.99      3.00 o
  -6   5  10        2.77        4.19      0.97 o
  -5   5  10        0.13        0.93      1.41 o
  -4   5  10       29.73       34.45      1.08 o
  -3   5  10       22.22       23.89      0.96 o
  -2   5  10       51.55       56.90      1.65 o
  -1   5  10       35.15       37.27      1.07 o
   0   5  10       35.73       43.11      1.71 o
   1   5  10      133.30      134.18      2.60 o
   2   5  10        5.57        4.91      0.84 o
   3   5  10       45.20       42.60      1.21 o
   4   5  10       84.30       83.13      2.38 o
   5   5  10      130.41      121.19      2.88 o
   6   5  10        4.69        4.74      1.05 o
   7   5  10        3.16        1.67      0.99 o
   8   5  10        4.32        5.21      1.15 o
  -8   6  10       19.48       20.93      1.31 o
  -7   6  10       32.45       34.53      1.38 o
  -6   6  10      113.76      113.38      2.92 o
  -5   6  10       86.03       89.97      2.33 o
  -4   6  10       50.02       57.15      1.73 o
  -3   6  10       41.06       38.20      1.28 o
  -2   6  10        9.65       10.36      1.01 o
  -1   6  10       79.82       81.01      2.40 o
   0   6  10       11.91        6.85      1.35 o
   1   6  10       61.71       58.53      1.86 o
   2   6  10       67.84       58.32      1.73 o
   3   6  10        5.13        3.15      1.63 o
   4   6  10      313.39      314.89      4.43 o
   5   6  10      337.28      346.96      4.71 o
   6   6  10      174.31      171.07      3.60 o
   7   6  10       37.12       41.23      1.54 o
  -6   7  10        2.94        3.07      1.85 o
  -5   7  10       28.18       30.16      1.43 o
  -4   7  10        7.48        9.52      1.19 o
  -3   7  10        0.89       -0.24      1.57 o
  -2   7  10        7.58        9.20      1.12 o
  -1   7  10        1.36        2.58      1.55 o
   0   7  10        0.16        0.24      1.08 o
   1   7  10       14.79       15.88      1.16 o
   2   7  10        0.09       -0.38      1.67 o
   3   7  10        2.29        2.18      1.56 o
   4   7  10        4.11        1.80      1.86 o
   5   7  10       17.09       19.86      1.37 o
   0   8  10       14.64       14.03      2.66 o
 -11   0  11       59.86       68.87      2.03 o
  -9   0  11      188.89      199.09      3.35 o
  -7   0  11      183.95      207.92      3.04 o
  -5   0  11       51.99       33.10      0.97 o
  -3   0  11      318.04      348.23      3.13 o
  -1   0  11        0.17        0.06      0.88 o
   1   0  11      665.64      660.57      4.07 o
   3   0  11        2.10        0.96      0.52 o
   5   0  11      228.40      224.80      2.93 o
   7   0  11      389.01      432.57      4.43 o
   9   0  11       89.03       73.67      2.13 o
 -11   1  11       77.50       75.03      1.62 o
 -10   1  11        5.25        5.71      0.71 o
  -9   1  11      111.51      100.09      2.38 o
  -8   1  11       54.52       51.84      1.07 o
  -7   1  11       11.98       11.31      0.59 o
  -6   1  11      123.50      124.01      2.54 o
  -5   1  11       72.58       65.40      2.19 o
  -4   1  11      239.33      233.35      5.70 o
  -3   1  11       39.03       44.76      0.86 o
  -2   1  11        4.25        5.01      0.39 o
  -1   1  11      139.59      126.42      1.36 o
   0   1  11       56.06       61.04      1.03 o
   1   1  11       84.62      107.37      4.29 o
   2   1  11       21.45       19.56      0.76 o
   3   1  11       27.32       32.88      0.67 o
   4   1  11       55.84       55.49      1.09 o
   5   1  11       73.75       72.70      1.54 o
   6   1  11      191.12      178.08      2.06 o
   7   1  11      107.67      102.31      1.75 o
   8   1  11       22.54       24.51      0.81 o
   9   1  11        2.91        5.60      0.95 o
  10   1  11        1.07        1.97      1.08 o
 -11   2  11        7.31        7.97      1.13 o
 -10   2  11        0.35        0.05      1.54 o
  -9   2  11       36.58       33.94      1.28 o
  -8   2  11       94.47      102.26      2.54 o
  -7   2  11      192.25      194.81      3.04 o
  -6   2  11      338.76      323.03      3.60 o
  -5   2  11        0.91        0.82      1.04 o
  -4   2  11       75.24       94.11      1.96 o
  -3   2  11       13.30       12.09      0.70 o
  -2   2  11      287.95      276.00      2.89 o
  -1   2  11       14.69       20.78      0.76 o
   0   2  11        3.70        1.34      0.67 o
   1   2  11      208.02      208.72      2.56 o
   2   2  11       95.55       78.78      1.78 o
   3   2  11        7.47       11.24      0.68 o
   4   2  11        0.22       -1.06      1.06 o
   5   2  11        4.38        5.12      0.79 o
   6   2  11      255.15      250.64      3.45 o
   7   2  11      326.83      305.67      3.90 o
   8   2  11       12.38       14.44      1.12 o
   9   2  11        0.20        2.75      1.51 o
  10   2  11       22.39       25.11      1.31 o
 -10   3  11        8.19       10.01      1.10 o
  -9   3  11       49.63       57.81      1.75 o
  -8   3  11      119.90      119.41      1.96 o
  -7   3  11      136.29      136.77      2.74 o
  -6   3  11       64.90       56.69      1.70 o
  -5   3  11       24.94       24.37      0.91 o
  -4   3  11      145.35      151.00      2.59 o
  -3   3  11        0.02        0.17      0.64 o
  -2   3  11      338.46      340.88      3.35 o
  -1   3  11      122.25      137.57      2.29 o
   0   3  11       65.08       64.83      3.65 o
   1   3  11      136.65      141.63      2.32 o
   2   3  11      226.43      212.05      2.85 o
   3   3  11      106.22       96.66      2.10 o
   4   3  11      130.03      124.88      2.45 o
   5   3  11       52.45       59.42      1.68 o
   6   3  11      259.31      256.75      3.60 o
   7   3  11        0.95       -0.57      1.48 o
   8   3  11       28.02       33.95      0.92 o
   9   3  11       34.41       37.27      1.39 o
 -10   4  11      142.04      132.68      3.31 o
  -9   4  11        3.08        1.54      1.68 o
  -8   4  11        1.79        0.18      1.47 o
  -7   4  11      337.13      340.83      4.24 o
  -6   4  11        1.57        2.60      1.36 o
  -5   4  11       31.29       23.30      1.00 o
  -4   4  11        1.50        2.52      0.84 o
  -3   4  11      118.47      118.56      2.40 o
  -2   4  11      120.12      131.53      2.42 o
  -1   4  11        1.32        0.40      1.18 o
   0   4  11       10.86        9.76      1.44 o
   1   4  11       42.55       51.90      1.54 o
   2   4  11      476.57      487.42      4.45 o
   3   4  11       42.97       41.46      1.34 o
   4   4  11       22.50       21.94      0.99 o
   5   4  11      316.06      290.88      3.93 o
   6   4  11        2.04        4.58      1.05 o
   7   4  11       25.58       24.55      1.25 o
   8   4  11       41.29       51.36      1.53 o
   9   4  11        0.68        0.36      1.67 o
  -9   5  11        0.39       -1.78      1.78 o
  -8   5  11       64.74       66.74      1.96 o
  -7   5  11        0.37        0.87      1.50 o
  -6   5  11       19.82       23.65      1.17 o
  -5   5  11      127.74      135.55      2.90 o
  -4   5  11       26.99       28.74      1.06 o
  -3   5  11        4.17        3.32      0.82 o
  -2   5  11        5.64        7.67      0.86 o
  -1   5  11       91.67       96.25      2.35 o
   0   5  11      160.07      153.73      6.85 o
   1   5  11        0.01       -0.75      1.23 o
   2   5  11        2.09        2.39      0.77 o
   3   5  11       20.07       23.10      1.01 o
   4   5  11      231.67      220.77      3.61 o
   5   5  11      199.25      211.66      3.57 o
   6   5  11        7.00        5.76      1.08 o
   7   5  11        1.22        0.59      1.67 o
   8   5  11       19.26       21.46      1.28 o
  -7   6  11        0.08        1.93      1.62 o
  -6   6  11        2.78        1.40      1.64 o
  -5   6  11        0.03       -1.28      1.59 o
  -4   6  11      112.00      103.28      2.81 o
  -3   6  11        0.02        0.59      1.50 o
  -2   6  11       34.21       36.97      1.28 o
  -1   6  11       72.75       82.79      2.45 o
   0   6  11        6.52        4.62      0.71 o
   1   6  11      227.41      221.68      3.63 o
   2   6  11        1.12        2.19      1.54 o
   3   6  11       18.96       15.76      1.14 o
   4   6  11       52.82       49.13      1.56 o
   5   6  11      169.99      160.25      3.53 o
   6   6  11       18.92       19.78      1.28 o
  -5   7  11       37.38       40.56      1.55 o
  -4   7  11       36.77       35.98      1.47 o
  -3   7  11       13.77       18.70      1.20 o
  -2   7  11       23.31       20.54      1.28 o
  -1   7  11       47.55       43.33      1.43 o
   0   7  11        7.93        6.52      0.79 o
   1   7  11        0.45       -1.04      1.70 o
   2   7  11        4.82        7.28      1.17 o
   3   7  11        9.82       11.16      1.19 o
   4   7  11       36.94       41.66      1.61 o
 -10   0  12        2.27        5.61      1.02 o
  -8   0  12      118.84      129.66      2.71 o
  -6   0  12       66.56       82.28      2.04 o
  -4   0  12      111.07      119.21      2.12 o
  -2   0  12      899.45      931.80      5.09 o
   0   0  12     1101.95     1076.58      8.48 o
   2   0  12      181.49      193.53      2.47 o
   4   0  12      135.00      127.37      2.25 o
   6   0  12      110.97      128.46      2.52 o
   8   0  12        0.07       -1.31      1.38 o
  10   0  12        0.04        0.82      1.55 o
 -11   1  12        0.92        3.49      0.93 o
 -10   1  12       22.40       25.74      0.88 o
  -9   1  12        1.11        1.68      0.98 o
  -8   1  12       14.82       13.71      0.71 o
  -7   1  12       40.50       45.08      1.29 o
  -6   1  12      214.18      210.92      2.14 o
  -5   1  12       18.22       19.01      0.57 o
  -4   1  12       58.71       65.44      4.57 o
  -3   1  12       30.09       30.95      1.65 o
  -2   1  12        0.94        3.92      0.43 o
  -1   1  12        0.03        0.14      0.71 o
   0   1  12      181.15      173.74      1.18 o
   1   1  12       72.94       75.64      1.37 o
   2   1  12        0.03        1.07      0.70 o
   3   1  12       22.80       26.55      0.58 o
   4   1  12      161.07      149.87      4.66 o
   5   1  12        0.01        0.36      0.88 o
   6   1  12        2.72        2.77      0.72 o
   7   1  12        8.70        9.90      0.71 o
   8   1  12        2.69        2.67      0.79 o
   9   1  12        0.38       -0.34      1.10 o
  10   1  12        6.06        8.88      0.80 o
 -10   2  12       73.76       74.20      2.18 o
  -9   2  12      214.64      221.35      3.71 o
  -8   2  12       11.10       14.75      1.10 o
  -7   2  12       56.11       51.95      1.55 o
  -6   2  12        0.78        0.17      1.17 o
  -5   2  12       33.74       39.26      1.24 o
  -4   2  12      360.90      353.63      3.58 o
  -3   2  12       91.82       79.18      1.83 o
  -2   2  12      136.16      127.93      2.17 o
  -1   2  12      700.85      734.18      4.71 o
   0   2  12      211.16      231.38     11.86 o
   1   2  12        4.75        4.22      0.65 o
   2   2  12      115.52      106.79      2.03 o
   3   2  12       17.49       13.40      0.72 o
   4   2  12       20.30       14.61      0.84 o
   5   2  12      189.79      190.24      2.97 o
   6   2  12        2.22        3.26      0.84 o
   7   2  12        0.20       -0.32      1.40 o
   8   2  12        4.03        2.61      1.52 o
   9   2  12        0.72        1.95      0.99 o
 -10   3  12       38.21       37.30      1.43 o
  -9   3  12       21.92       26.42      1.24 o
  -8   3  12        4.18        5.71      1.85 o
  -7   3  12       88.13       86.77      2.43 o
  -6   3  12       13.31       10.10      0.89 o
  -5   3  12       67.55       63.13      1.71 o
  -4   3  12      157.16      178.36      2.79 o
  -3   3  12       65.27       63.19      1.87 o
  -2   3  12       86.91       88.94      2.01 o
  -1   3  12        9.84        9.18      0.74 o
   0   3  12      532.77      519.30     23.42 o
   1   3  12        5.24        7.37      0.72 o
   2   3  12        1.45        2.07      1.09 o
   3   3  12       80.12       78.19      2.04 o
   4   3  12        3.58        1.85      1.27 o
   5   3  12       23.66       25.13      1.02 o
   6   3  12      299.04      294.00      3.96 o
   7   3  12       25.77       28.27      1.22 o
   8   3  12        6.59        4.57      1.32 o
   9   3  12        0.17        0.91      1.60 o
  -9   4  12       34.93       41.99      1.51 o
  -8   4  12       72.18       81.15      2.21 o
  -7   4  12       16.83       17.14      1.09 o
  -6   4  12        5.30        5.49      1.03 o
  -5   4  12      394.80      383.96      4.31 o
  -4   4  12      177.19      181.40      3.04 o
  -3   4  12       28.57       22.52      0.98 o
  -2   4  12       16.76       20.95      0.91 o
  -1   4  12        5.88        4.95      0.76 o
   0   4  12      423.57      411.03     17.27 o
   1   4  12       32.11       36.39      1.13 o
   2   4  12       20.12       17.22      0.91 o
   3   4  12      401.79      411.05      4.27 o
   4   4  12       44.37       43.81      1.19 o
   5   4  12        0.20        0.92      1.46 o
   6   4  12       56.29       58.04      1.78 o
   7   4  12       25.14       25.09      1.21 o
   8   4  12        1.48       -0.35      1.67 o
  -8   5  12       44.06       45.18      1.56 o
  -7   5  12        8.76        9.26      1.14 o
  -6   5  12       49.43       53.21      1.69 o
  -5   5  12        6.95        7.06      1.11 o
  -4   5  12        0.01       -1.16      1.43 o
  -3   5  12       53.67       54.59      1.75 o
  -2   5  12       20.77       16.98      0.97 o
  -1   5  12      143.43      143.97      2.85 o
   0   5  12       50.68       47.35      2.48 o
   1   5  12       18.04       12.45      1.02 o
   2   5  12      123.60      135.62      2.79 o
   3   5  12        3.15        4.28      0.95 o
   4   5  12      210.68      204.61      3.55 o
   5   5  12       71.81       75.43      2.19 o
   6   5  12       39.08       32.29      1.33 o
   7   5  12        0.01       -1.57      1.61 o
  -7   6  12        7.16        3.57      1.80 o
  -6   6  12       28.63       29.31      1.37 o
  -5   6  12       62.39       59.30      1.78 o
  -4   6  12      123.38      131.87      3.07 o
  -3   6  12       26.99       24.61      1.28 o
  -2   6  12        0.92       -0.47      1.53 o
  -1   6  12       20.74       20.42      1.20 o
   0   6  12       58.52       54.33      3.49 o
   1   6  12      325.17      317.69      4.42 o
   2   6  12       78.58       71.07      2.22 o
   3   6  12        9.81        8.90      1.12 o
   4   6  12       41.62       44.07      1.50 o
   5   6  12       28.08       24.64      1.42 o
   6   6  12        1.72        2.04      1.11 o
  -4   7  12       10.36       11.75      1.21 o
  -3   7  12       14.41       16.28      1.29 o
  -2   7  12        0.07        2.96      1.67 o
  -1   7  12       19.27       18.92      1.28 o
   0   7  12      103.81       91.47      7.79 o
   1   7  12       22.58       18.39      1.36 o
   2   7  12       55.70       57.66      1.72 o
   3   7  12       12.88       16.87      1.33 o
  -9   0  13        0.14       -1.40      1.40 o
  -7   0  13      491.35      455.54      4.54 o
  -5   0  13        6.88       10.35      0.75 o
  -3   0  13     1056.14     1098.57      5.91 o
  -1   0  13      463.85      444.04      3.73 o
   1   0  13        0.61       -0.72      0.96 o
   3   0  13      141.92      156.93      2.45 o
   5   0  13       38.40       28.61      0.99 o
   7   0  13       19.94       24.53      1.09 o
   9   0  13        9.46       15.72      1.23 o
 -10   1  13       21.21       24.25      0.88 o
  -9   1  13       17.52       18.07      0.78 o
  -8   1  13       47.39       42.26      1.86 o
  -7   1  13        0.13       -0.08      0.90 o
  -6   1  13       23.45       21.79      0.84 o
  -5   1  13        2.87        2.87      0.77 o
  -4   1  13       36.46       37.35      3.17 o
  -3   1  13      332.24      333.89      2.41 o
  -2   1  13       41.58       37.11      0.77 o
  -1   1  13        0.12        3.34      0.53 o
   0   1  13      365.98      370.95      3.84 o
   1   1  13        2.98        4.67      0.44 o
   2   1  13       63.10       50.73      0.97 o
   3   1  13       52.04       61.22      2.18 o
   4   1  13       28.97       31.28      0.70 o
   5   1  13        0.43        1.35      0.86 o
   6   1  13        0.46        2.02      0.88 o
   7   1  13        8.96       11.35      1.17 o
   8   1  13       14.56       19.49      0.82 o
   9   1  13       17.93       19.89      0.89 o
 -10   2  13       13.40       15.98      1.23 o
  -9   2  13       18.03       11.59      1.16 o
  -8   2  13      103.29      108.98      2.71 o
  -7   2  13       65.15       60.54      1.70 o
  -6   2  13      505.69      460.47      4.56 o
  -5   2  13        0.35        1.23      1.12 o
  -4   2  13        4.47        2.70      0.71 o
  -3   2  13        1.32        4.08      0.72 o
  -2   2  13       26.04       28.10      0.91 o
  -1   2  13        0.71        0.48      1.22 o
   0   2  13      385.56      362.02      8.54 o
   1   2  13       87.12       92.01      2.03 o
   2   2  13       62.85       57.50      1.70 o
   3   2  13        8.71        8.43      0.73 o
   4   2  13        6.08        3.40      0.75 o
   5   2  13       44.09       43.65      1.24 o
   6   2  13        5.92        7.14      0.98 o
   7   2  13       61.45       63.53      1.92 o
   8   2  13        4.99        8.53      1.06 o
   9   2  13        7.14       11.46      1.15 o
 -10   3  13        0.05        0.42      1.68 o
  -9   3  13       34.77       34.49      1.37 o
  -8   3  13       40.63       48.43      1.02 o
  -7   3  13        0.53       -1.24      1.43 o
  -6   3  13      158.87      142.08      2.88 o
  -5   3  13      218.07      219.15      3.26 o
  -4   3  13       39.15       40.95      1.24 o
  -3   3  13        4.01        4.14      0.76 o
  -2   3  13      149.81      151.71      2.59 o
  -1   3  13       29.53       33.13      1.03 o
   0   3  13       62.48       61.10      3.20 o
   1   3  13       13.44       16.91      0.83 o
   2   3  13      106.37       99.77      2.23 o
   3   3  13        4.53        4.30      0.76 o
   4   3  13       96.93       85.79      2.27 o
   5   3  13       20.21       17.33      1.08 o
   6   3  13        0.84        1.71      1.47 o
   7   3  13        0.02        1.17      1.42 o
   8   3  13        1.03        1.96      1.08 o
  -9   4  13        2.00        0.46      1.77 o
  -8   4  13       11.71       14.44      1.18 o
  -7   4  13       33.56       37.56      1.26 o
  -6   4  13       34.61       30.94      1.27 o
  -5   4  13      168.16      165.59      3.10 o
  -4   4  13        0.01        0.41      1.43 o
  -3   4  13       47.27       46.47      1.35 o
  -2   4  13       11.87       13.13      0.89 o
  -1   4  13        3.06        3.24      0.82 o
   0   4  13      336.33      324.31     15.91 o
   1   4  13       14.84       13.18      0.96 o
   2   4  13       28.70       25.40      0.97 o
   3   4  13       16.35       15.04      0.98 o
   4   4  13       16.37       20.92      1.09 o
   5   4  13       10.16        7.08      1.03 o
   6   4  13        0.37        0.27      1.54 o
   7   4  13        0.33       -1.62      1.62 o
   8   4  13        8.28        9.16      1.16 o
  -8   5  13       39.09       48.03      1.53 o
  -7   5  13        0.78        0.69      1.52 o
  -6   5  13        4.34        1.67      1.60 o
  -5   5  13      150.28      137.47      3.07 o
  -4   5  13      152.72      156.95      3.14 o
  -3   5  13        0.61        0.61      1.43 o
  -2   5  13        4.70        5.66      0.94 o
  -1   5  13       14.25       16.36      1.08 o
   0   5  13      114.56      111.95      3.18 o
   1   5  13      160.07      148.37      3.08 o
   2   5  13        8.35        8.39      1.06 o
   3   5  13       21.61       17.47      1.20 o
   4   5  13      141.18      147.06      3.13 o
   5   5  13        0.84        0.70      1.56 o
   6   5  13       10.49       12.40      1.17 o
   7   5  13       20.88       25.14      1.34 o
  -6   6  13        2.60        3.25      1.72 o
  -5   6  13        1.69        2.53      1.08 o
  -4   6  13        1.80        3.06      1.14 o
  -3   6  13       98.68      109.77      2.86 o
  -2   6  13       31.67       29.62      1.30 o
  -1   6  13        1.80       -0.58      1.60 o
   0   6  13       45.74       43.87      1.72 o
   1   6  13      287.89      282.47      4.28 o
   2   6  13        6.96       10.76      1.28 o
   3   6  13      198.80      199.41      3.75 o
   4   6  13        0.85        1.19      1.12 o
   5   6  13        1.01       -1.51      1.71 o
  -3   7  13       22.36       24.37      1.42 o
  -2   7  13        3.73        4.58      1.12 o
  -1   7  13       10.84       13.35      1.23 o
   0   7  13      137.12      141.82      6.16 o
   1   7  13      118.10      104.16      2.74 o
   2   7  13       47.41       42.74      1.65 o
 -10   0  14       24.22       29.87      1.35 o
  -8   0  14        0.04        0.67      1.39 o
  -6   0  14        9.70        3.46      0.81 o
  -4   0  14      179.06      164.19      2.63 o
  -2   0  14      919.86      927.96      5.65 o
   0   0  14       37.69       36.88      0.80 o
   2   0  14        6.29        4.92      0.68 o
   4   0  14      162.13      133.35      2.56 o
   6   0  14       31.10       21.64      1.08 o
   8   0  14       17.20       21.22      1.20 o
 -10   1  14       58.01       59.09      1.23 o
  -9   1  14       19.03       16.04      0.82 o
  -8   1  14       28.01       20.85      1.30 o
  -7   1  14        4.31        8.83      0.94 o
  -6   1  14        4.57        5.63      0.59 o
  -5   1  14        7.45        6.89      0.62 o
  -4   1  14       16.47       22.03      0.77 o
  -3   1  14        0.90        0.94      0.79 o
  -2   1  14      333.67      310.41      4.54 o
  -1   1  14      268.18      259.05      5.70 o
   0   1  14       84.70       79.08      1.01 o
   1   1  14        0.51        0.46      0.73 o
   2   1  14        0.38        1.19      0.54 o
   3   1  14        6.88        5.22      0.68 o
   4   1  14        0.23       -0.38      0.88 o
   5   1  14       51.41       46.76      0.99 o
   6   1  14       46.58       45.55      0.95 o
   7   1  14       16.52       13.73      0.75 o
   8   1  14       10.22        9.13      0.80 o
   9   1  14        9.32        6.91      0.82 o
 -10   2  14       14.93       18.18      1.28 o
  -9   2  14       94.08       97.45      2.83 o
  -8   2  14       18.89       21.79      1.17 o
  -7   2  14       21.04       18.35      1.11 o
  -6   2  14      187.53      169.47      3.02 o
  -5   2  14        2.54        1.24      1.25 o
  -4   2  14        2.63        2.85      0.75 o
  -3   2  14      103.99      106.71      2.32 o
  -2   2  14      284.00      285.12      3.40 o
  -1   2  14      626.40      641.10      4.89 o
   0   2  14       26.86       30.05      1.95 o
   1   2  14      156.60      154.97      2.58 o
   2   2  14      173.18      161.01      2.63 o
   3   2  14      106.94       94.05      2.23 o
   4   2  14        3.09        9.66      0.88 o
   5   2  14       88.82       83.82      2.33 o
   6   2  14       24.22       24.70      1.18 o
   7   2  14        7.84        6.07      1.07 o
   8   2  14        0.18        1.41      1.56 o
  -9   3  14       21.05       21.82      1.28 o
  -8   3  14       15.39       19.19      0.85 o
  -7   3  14        0.12       -1.38      1.38 o
  -6   3  14       51.05       44.75      1.62 o
  -5   3  14      101.08       88.74      2.38 o
  -4   3  14        1.04        1.16      1.38 o
  -3   3  14       21.06       26.22      1.06 o
  -2   3  14      364.93      367.77      3.95 o
  -1   3  14      246.01      249.70      3.36 o
   0   3  14        6.07        6.75      0.62 o
   1   3  14      212.52      216.99      3.15 o
   2   3  14       71.63       76.43      2.08 o
   3   3  14       19.86       20.88      0.96 o
   4   3  14        0.78        2.40      1.22 o
   5   3  14        3.70       -0.04      1.47 o
   6   3  14        0.11        0.35      1.45 o
   7   3  14       43.97       55.10      1.78 o
   8   3  14        0.00        1.76      0.86 o
  -8   4  14      107.12      107.61      3.04 o
  -7   4  14        4.34        4.86      1.04 o
  -6   4  14       10.79       11.56      1.08 o
  -5   4  14      245.99      249.68      3.80 o
  -4   4  14      162.83      169.87      3.23 o
  -3   4  14      317.76      318.20      4.05 o
  -2   4  14      100.93      107.37      2.50 o
  -1   4  14        0.35        2.47      1.33 o
   0   4  14      299.65      298.73     12.68 o
   1   4  14      219.82      213.59      3.40 o
   2   4  14        0.01        2.26      1.35 o
   3   4  14      123.53      116.52      2.73 o
   4   4  14        0.22       -1.34      1.42 o
   5   4  14        8.33        9.11      1.05 o
   6   4  14       10.48       12.24      1.08 o
   7   4  14        9.82       10.29      1.19 o
  -7   5  14        9.51        9.10      1.17 o
  -6   5  14        0.30        0.39      1.53 o
  -5   5  14       12.42        9.37      1.17 o
  -4   5  14       25.82       30.75      1.32 o
  -3   5  14        7.02        2.38      1.05 o
  -2   5  14       19.31       20.62      1.16 o
  -1   5  14       28.79       31.50      1.22 o
   0   5  14      126.05      124.13      4.41 o
   1   5  14      245.73      233.87      3.79 o
   2   5  14        2.74        0.13      1.55 o
   3   5  14       39.62       33.89      1.32 o
   4   5  14       15.77       16.58      1.19 o
   5   5  14        0.54       -0.34      1.57 o
   6   5  14        2.53        2.64      1.66 o
  -5   6  14       25.07       21.30      1.41 o
  -4   6  14       85.13       92.27      2.50 o
  -3   6  14        7.47        8.37      1.17 o
  -2   6  14        0.19       -1.13      1.59 o
  -1   6  14       69.29       68.45      2.11 o
   0   6  14       14.49       16.96      0.87 o
   1   6  14       38.95       35.45      1.43 o
   2   6  14        6.23        6.99      1.12 o
   3   6  14        3.84        3.37      1.14 o
   4   6  14        0.10        1.70      1.67 o
  -9   0  15        0.02        2.39      1.47 o
  -7   0  15      663.29      656.41      5.78 o
  -5   0  15      116.12      104.28      2.41 o
  -3   0  15      198.45      184.12      2.89 o
  -1   0  15     3422.88     3372.12     11.04 o
   1   0  15        2.54        1.51      1.11 o
   3   0  15       48.91       31.15      0.99 o
   5   0  15      108.26      101.84      2.50 o
   7   0  15        8.73        9.07      1.04 o
 -10   1  15        8.59       11.92      0.85 o
  -9   1  15        5.72        5.05      0.76 o
  -8   1  15        4.79        4.95      1.00 o
  -7   1  15      193.57      167.85      2.28 o
  -6   1  15       13.56       10.75      1.05 o
  -5   1  15       15.16       18.21      0.65 o
  -4   1  15       58.85       58.70      1.19 o
  -3   1  15       26.79       27.04      0.66 o
  -2   1  15       24.67       30.81      1.13 o
  -1   1  15     1202.84     1171.23      8.42 o
   0   1  15       34.33       33.29      0.67 o
   1   1  15      127.03      115.52      1.66 o
   2   1  15       26.54       22.25      0.64 o
   3   1  15        8.68        3.84      1.14 o
   4   1  15       18.76       13.04      0.73 o
   5   1  15       97.17       98.77      1.79 o
   6   1  15        0.40        1.71      0.64 o
   7   1  15        4.06        4.31      0.85 o
   8   1  15        1.31       -0.71      2.01 o
  -9   2  15       10.46       12.18      1.17 o
  -8   2  15       45.41       44.47      1.42 o
  -7   2  15       35.97       32.46      1.27 o
  -6   2  15       39.75       38.68      1.27 o
  -5   2  15       25.66       21.99      0.98 o
  -4   2  15       73.60       82.69      2.19 o
  -3   2  15      106.20      112.06      2.51 o
  -2   2  15      617.64      620.14      5.08 o
  -1   2  15     1394.90     1379.42      7.35 o
   0   2  15       18.93       20.77      0.74 o
   1   2  15       25.07       22.46      0.92 o
   2   2  15        0.66       -0.38      1.16 o
   3   2  15       99.79       98.01      2.37 o
   4   2  15        1.30        1.93      1.34 o
   5   2  15       43.30       37.83      1.28 o
   6   2  15       44.57       46.48      1.35 o
   7   2  15        0.94        2.70      1.61 o
   8   2  15       11.63       18.82      1.32 o
  -9   3  15       11.79       16.43      1.23 o
  -8   3  15        1.09        2.53      0.91 o
  -7   3  15       17.02       13.42      1.12 o
  -6   3  15       43.85       37.05      1.33 o
  -5   3  15      157.79      156.35      3.02 o
  -4   3  15      111.04      108.70      2.70 o
  -3   3  15        4.38        3.21      0.90 o
  -2   3  15       13.25       15.00      0.97 o
  -1   3  15       70.44       67.94      1.88 o
   0   3  15      157.74      150.24      2.79 o
   1   3  15       72.79       70.68      1.88 o
   2   3  15       13.53       12.73      0.87 o
   3   3  15      167.68      164.44      3.06 o
   4   3  15        0.00        1.71      1.37 o
   5   3  15       26.33       21.45      1.12 o
   6   3  15       25.47       20.37      1.21 o
   7   3  15       15.56       13.81      1.21 o
  -8   4  15        0.15       -0.05      1.64 o
  -7   4  15        7.07        7.05      1.12 o
  -6   4  15        3.41        4.86      1.04 o
  -5   4  15        0.29        1.44      1.50 o
  -4   4  15       70.96       74.19      2.15 o
  -3   4  15      398.44      392.78      4.67 o
  -2   4  15       26.40       22.16      1.18 o
  -1   4  15        1.31        0.47      0.94 o
   0   4  15       94.56       95.96      2.52 o
   1   4  15      233.38      242.29      3.78 o
   2   4  15      148.98      149.48      3.06 o
   3   4  15       20.51       19.77      1.17 o
   4   4  15        7.88        8.65      1.02 o
   5   4  15       36.91       31.93      1.34 o
   6   4  15       20.16       20.28      1.30 o
  -6   5  15        2.45        2.12      1.54 o
  -5   5  15        8.25        6.58      1.11 o
  -4   5  15        6.24        7.61      1.19 o
  -3   5  15        0.68        1.93      1.09 o
  -2   5  15        0.97        1.97      1.54 o
  -1   5  15       33.80       41.48      1.32 o
   0   5  15       63.16       60.60      4.60 o
   1   5  15       60.87       53.86      1.54 o
   2   5  15        3.17        1.20      1.07 o
   3   5  15        5.39        6.26      1.06 o
   4   5  15        0.91        1.75      1.47 o
   5   5  15       41.19       40.90      1.47 o
  -4   6  15        7.39        3.55      1.87 o
  -3   6  15        5.19        4.29      1.15 o
  -2   6  15        0.16        0.59      1.62 o
  -1   6  15        0.02       -0.15      1.64 o
   0   6  15       23.96       25.13      0.94 o
   1   6  15       56.29       55.44      1.65 o
   2   6  15       21.16       23.12      1.36 o
   3   6  15        5.97        4.20      1.08 o
  -8   0  16       20.65       19.24      1.21 o
  -6   0  16       52.66       32.98      1.27 o
  -4   0  16        5.09        7.32      0.83 o
  -2   0  16      210.13      208.63      3.22 o
   0   0  16        5.16        5.50      0.61 o
   2   0  16       18.09       14.91      0.86 o
   4   0  16      257.88      232.45      3.49 o
   6   0  16       16.92       15.80      1.06 o
   8   0  16       70.13       82.09      2.39 o
  -9   1  16       15.40       12.33      0.82 o
  -8   1  16       51.70       44.49      1.03 o
  -7   1  16       33.86       35.92      0.94 o
  -6   1  16      184.65      161.44      2.24 o
  -5   1  16       32.71       27.52      0.81 o
  -4   1  16      143.63      137.80      2.57 o
  -3   1  16        0.42        1.26      0.99 o
  -2   1  16     1333.60     1374.54     19.37 o
  -1   1  16       26.00       27.74      1.79 o
   0   1  16      192.31      200.55      1.72 o
   1   1  16        4.66        5.94      0.55 o
   2   1  16      123.82      119.31      3.34 o
   3   1  16        1.85        3.24      1.96 o
   4   1  16      222.37      176.42      2.23 o
   5   1  16        6.46        4.96      0.70 o
   6   1  16       56.24       51.44      1.09 o
   7   1  16        0.08       -1.10      1.10 o
   8   1  16       83.35       99.69      1.98 o
  -9   2  16        2.09        1.45      1.56 o
  -8   2  16       50.38       48.40      1.51 o
  -7   2  16        0.84        0.45      1.54 o
  -6   2  16       54.30       51.46      1.41 o
  -5   2  16        0.26        3.53      1.03 o
  -4   2  16       30.48       32.84      1.07 o
  -3   2  16      212.95      216.47      3.38 o
  -2   2  16       15.28       14.12      1.09 o
  -1   2  16        7.77        3.03      1.65 o
   0   2  16      335.83      343.43      6.33 o
   1   2  16       96.23       98.14      2.39 o
   2   2  16       72.76       69.82      1.85 o
   3   2  16      102.39       83.07      2.32 o
   4   2  16       13.20       13.46      1.08 o
   5   2  16       11.38       11.68      1.05 o
   6   2  16        4.27        1.44      1.56 o
   7   2  16        4.70        2.91      1.12 o
  -8   3  16       52.11       55.14      1.19 o
  -7   3  16       21.97       21.21      1.22 o
  -6   3  16       11.82        6.18      1.04 o
  -5   3  16       67.56       71.63      2.07 o
  -4   3  16      320.80      315.52      4.13 o
  -3   3  16      360.67      388.96      4.47 o
  -2   3  16       47.11       51.87      1.65 o
  -1   3  16       68.30       70.30      1.95 o
   0   3  16      414.65      407.46     12.26 o
   1   3  16       14.59       13.73      1.06 o
   2   3  16      124.42      113.35      2.64 o
   3   3  16        3.54        2.49      1.48 o
   4   3  16       10.95       12.65      1.04 o
   5   3  16        4.77        1.70      1.51 o
   6   3  16        8.45        6.73      1.12 o
   7   3  16        2.76        0.89      1.81 o
  -7   4  16        5.29        2.85      1.14 o
  -6   4  16       54.48       49.92      1.49 o
  -5   4  16       11.69       15.73      1.21 o
  -4   4  16       14.91       13.59      1.19 o
  -3   4  16      133.07      142.16      3.19 o
  -2   4  16        0.22       -0.75      1.51 o
  -1   4  16        3.74        1.00      1.53 o
   0   4  16       90.10       84.15      2.33 o
   1   4  16       30.88       29.85      1.35 o
   2   4  16       27.09       23.89      1.22 o
   3   4  16        3.93        5.12      1.02 o
   4   4  16       53.05       53.20      1.58 o
   5   4  16        0.33        2.07      1.56 o
   6   4  16       23.39       28.97      1.41 o
  -6   5  16        0.24        1.99      1.07 o
  -5   5  16       19.28       21.04      1.28 o
  -4   5  16      186.57      181.55      3.72 o
  -3   5  16       85.62       83.01      2.46 o
  -2   5  16        0.15        0.74      1.58 o
  -1   5  16        0.18        3.03      1.53 o
   0   5  16       24.13       22.97      1.32 o
   1   5  16       40.75       38.62      1.44 o
   2   5  16       49.71       49.03      1.54 o
   3   5  16       35.77       38.17      1.38 o
   4   5  16        4.29        2.15      1.68 o
  -3   6  16       50.09       47.76      1.63 o
  -2   6  16       14.87       12.65      1.27 o
  -1   6  16        0.53        3.56      1.07 o
   0   6  16        4.04        6.59      0.80 o
   1   6  16        8.49       10.15      1.23 o
  -9   0  17        3.01        4.45      1.13 o
  -7   0  17       59.54       65.12      2.02 o
  -5   0  17        2.91        4.59      0.94 o
  -3   0  17      436.36      435.91      4.61 o
  -1   0  17       15.05       10.65      1.00 o
   1   0  17        1.25        0.81      1.23 o
   3   0  17       45.18       46.77      1.42 o
   5   0  17        4.73        1.59      1.53 o
   7   0  17       25.10       41.94      1.47 o
  -8   1  17        6.21        6.37      0.77 o
  -7   1  17       18.45       11.51      0.81 o
  -6   1  17       31.98       33.77      0.92 o
  -5   1  17        0.42        1.19      1.03 o
  -4   1  17       12.59       27.66     13.14 o
  -3   1  17      170.80      169.80      2.75 o
  -2   1  17      163.97      164.14      3.75 o
  -1   1  17      411.90      405.25      4.06 o
   0   1  17       38.28       37.61      0.66 o
   1   1  17       43.80       46.64      0.93 o
   2   1  17       10.55        9.43      0.74 o
   3   1  17      139.22      127.09      2.00 o
   4   1  17       14.97       14.72      0.79 o
   5   1  17        1.29        0.98      1.03 o
   6   1  17        2.72        2.37      1.04 o
   7   1  17        5.76        7.77      0.91 o
  -8   2  17       45.12       54.90      1.16 o
  -7   2  17        0.00        0.76      1.63 o
  -6   2  17       63.44       55.43      1.63 o
  -5   2  17       57.45       61.67      1.82 o
  -4   2  17        7.60        7.54      1.00 o
  -3   2  17        6.26        8.81      1.00 o
  -2   2  17      337.87      343.10      4.20 o
  -1   2  17        1.78        4.63      0.97 o
   0   2  17      226.62      226.73      2.50 o
   1   2  17       70.17       68.92      1.88 o
   2   2  17        0.14        0.24      1.35 o
   3   2  17        0.00        1.75      1.43 o
   4   2  17       23.67       23.20      1.21 o
   5   2  17        3.59        3.94      1.04 o
   6   2  17        8.51        9.46      1.10 o
   7   2  17        0.74       -0.53      1.65 o
  -7   3  17       60.20       54.40      1.57 o
  -6   3  17       10.95       13.48      1.13 o
  -5   3  17        2.06        3.04      1.02 o
  -4   3  17        0.27        0.00      1.58 o
  -3   3  17       98.56      104.01      2.79 o
  -2   3  17      232.47      219.53      3.65 o
  -1   3  17       87.78       89.12      2.55 o
   0   3  17       81.54       78.80      3.54 o
   1   3  17        9.15        8.56      1.04 o
   2   3  17       29.05       25.35      1.23 o
   3   3  17        0.57       -0.62      1.50 o
   4   3  17        0.00       -1.52      1.52 o
   5   3  17       24.45       19.65      1.21 o
   6   3  17        0.18        0.83      1.59 o
  -6   4  17        0.31        2.46      1.07 o
  -5   4  17        2.60        1.79      1.06 o
  -4   4  17        8.63       10.56      1.16 o
  -3   4  17       85.76       95.03      2.76 o
  -2   4  17       71.08       76.74      2.21 o
  -1   4  17       44.38       49.06      1.42 o
   0   4  17       19.87       17.81      0.82 o
   1   4  17        7.33        6.30      1.04 o
   2   4  17        3.37        1.93      1.58 o
   3   4  17        7.41       10.73      1.11 o
   4   4  17        5.63        2.37      1.07 o
   5   4  17        6.53        6.04      1.14 o
  -5   5  17        1.40        2.11      1.63 o
  -4   5  17       41.36       38.67      1.57 o
  -3   5  17       86.07       93.13      2.55 o
  -2   5  17        0.47        1.56      1.67 o
  -1   5  17        4.89        1.79      1.65 o
   0   5  17        1.28        0.07      1.42 o
   1   5  17       16.76       11.31      1.18 o
   2   5  17        0.88       -0.45      1.63 o
   3   5  17        1.45        1.92      1.64 o
  -8   0  18        3.99        5.03      1.10 o
  -6   0  18        0.42        1.64      1.48 o
  -4   0  18      102.16       98.54      2.63 o
  -2   0  18      151.99      148.68      2.96 o
   0   0  18       81.10       91.64      1.73 o
   2   0  18      101.34       91.45      2.45 o
   4   0  18       98.14      106.36      2.72 o
   6   0  18        1.13        1.15      1.55 o
  -8   1  18       18.91       19.47      2.23 o
  -7   1  18        8.83        8.24      0.81 o
  -6   1  18        5.42        1.58      1.24 o
  -5   1  18        1.82        3.02      0.81 o
  -4   1  18      105.26      108.20      1.92 o
  -3   1  18       96.88       99.27      3.31 o
  -2   1  18       12.93       12.36      0.95 o
  -1   1  18       28.92       32.27      2.72 o
   0   1  18       39.93       39.10      0.64 o
   1   1  18        1.17        0.30      0.97 o
   2   1  18       17.09       15.53      0.91 o
   3   1  18       38.65       27.14      1.10 o
   4   1  18       24.04       19.59      1.17 o
   5   1  18       12.05        9.83      0.78 o
   6   1  18        0.11       -0.85      1.11 o
  -7   2  18        4.17        5.11      1.14 o
  -6   2  18        0.71        1.71      1.02 o
  -5   2  18       34.14       34.84      1.33 o
  -4   2  18       21.05       20.94      1.22 o
  -3   2  18        2.59        1.23      1.55 o
  -2   2  18       86.34       91.10      2.67 o
  -1   2  18        1.66       -0.98      1.53 o
   0   2  18       22.42       24.10      0.85 o
   1   2  18        3.69        2.29      1.51 o
   2   2  18        6.39        5.83      0.97 o
   3   2  18       34.15       24.08      1.23 o
   4   2  18       20.90       16.99      1.18 o
   5   2  18       44.40       43.37      1.45 o
   6   2  18        5.67        8.20      1.14 o
  -7   3  18        0.72        2.00      1.68 o
  -6   3  18       19.87       18.96      1.31 o
  -5   3  18       22.72       30.07      1.33 o
  -4   3  18       36.03       41.19      1.37 o
  -3   3  18       46.58       51.29      1.53 o
  -2   3  18       51.08       62.25      1.86 o
  -1   3  18       12.60       12.38      1.10 o
   0   3  18        3.68        2.95      0.69 o
   1   3  18        1.08        2.04      0.97 o
   2   3  18        4.44        1.99      1.61 o
   3   3  18       83.56       77.27      2.26 o
   4   3  18        1.05       -1.66      1.66 o
   5   3  18       25.49       26.03      1.35 o
  -5   4  18       47.21       52.21      1.57 o
  -4   4  18        2.42        4.43      1.08 o
  -3   4  18       54.46       52.03      1.61 o
  -2   4  18       56.89       63.75      1.95 o
  -1   4  18       52.81       62.37      1.93 o
   0   4  18        1.79        1.89      2.85 o
   1   4  18        9.54        7.88      1.12 o
   2   4  18       19.34       18.48      1.23 o
   3   4  18        1.32        1.06      1.66 o
   4   4  18        0.20       -0.36      1.62 o
  -3   5  18       81.74       90.12      2.57 o
  -2   5  18        0.00        1.54      1.73 o
  -1   5  18        1.67        1.74      1.72 o
   0   5  18        0.55        1.06      1.15 o
   1   5  18       29.61       33.53      1.44 o
  -7   0  19       54.57       51.46      1.59 o
  -5   0  19        0.18       -0.55      1.49 o
  -3   0  19        1.53        4.57      0.99 o
  -1   0  19      243.31      240.88      3.75 o
   1   0  19       16.39       17.06      1.08 o
   3   0  19        0.01        1.23      1.49 o
   5   0  19       19.93       15.38      1.19 o
  -7   1  19        0.12       -0.40      1.09 o
  -6   1  19       14.48       12.97      0.83 o
  -5   1  19        5.73        3.72      0.73 o
  -4   1  19        0.15        0.58      1.84 o
  -3   1  19        4.79        2.41      0.81 o
  -2   1  19        5.98        7.30      0.78 o
  -1   1  19       10.51        9.18      1.06 o
   0   1  19        0.02       -0.20      0.71 o
   1   1  19        0.09        1.27      0.98 o
   2   1  19        6.40        8.10      2.47 o
   3   1  19        0.98        0.82      1.06 o
   4   1  19        2.08        1.80      1.41 o
   5   1  19        5.04        1.21      1.19 o
  -6   2  19       39.83       38.76      1.44 o
  -5   2  19       28.50       29.91      1.35 o
  -4   2  19       20.30       21.28      1.22 o
  -3   2  19       12.19       15.24      1.17 o
  -2   2  19       23.34       21.89      1.23 o
  -1   2  19       24.26       23.76      1.18 o
   0   2  19        4.42        6.30      1.15 o
   1   2  19       19.55       17.96      1.17 o
   2   2  19       37.28       33.53      1.30 o
   3   2  19        4.95        5.31      1.01 o
   4   2  19       13.62       17.92      1.23 o
   5   2  19       18.07       16.84      1.26 o
  -6   3  19        1.22        1.95      1.73 o
  -5   3  19        3.15        5.35      1.16 o
  -4   3  19        8.35        7.13      1.12 o
  -3   3  19       69.08       80.11      2.31 o
  -2   3  19       42.51       43.11      1.43 o
  -1   3  19        4.10        3.98      1.06 o
   0   3  19        8.37        9.79      0.80 o
   1   3  19        0.13        0.05      1.49 o
   2   3  19        8.65        7.06      1.08 o
   3   3  19       17.19       10.81      1.15 o
   4   3  19        0.72        3.33      1.06 o
  -4   4  19        3.30        0.21      1.75 o
  -3   4  19       16.42       16.37      1.34 o
  -2   4  19        7.09        6.36      1.19 o
  -1   4  19        8.96       12.23      1.21 o
   0   4  19       32.83       35.63      0.99 o
   1   4  19        0.02       -1.54      1.54 o
   2   4  19        9.49       11.01      1.23 o
  -6   0  20        0.68        1.91      1.01 o
  -4   0  20       43.90       39.64      1.40 o
  -2   0  20        6.36        6.94      1.04 o
   0   0  20       53.45       52.16      1.11 o
   2   0  20       26.29       31.78      1.27 o
   4   0  20        8.54        6.46      1.11 o
  -6   1  20       15.47       16.52      0.89 o
  -5   1  20        0.35       -1.32      1.66 o
  -4   1  20        6.60        9.41      1.17 o
  -3   1  20       29.03       31.11      0.93 o
  -2   1  20       41.66       45.42      1.02 o
  -1   1  20       10.49       11.01      0.79 o
   0   1  20       17.49       20.18      0.60 o
   1   1  20        0.08        0.79      1.02 o
   2   1  20        1.71        0.22      1.09 o
   3   1  20        4.21        5.72      1.19 o
   4   1  20       28.45       22.07      0.90 o
  -5   2  20       28.90       34.22      1.45 o
  -4   2  20        2.67        3.96      1.04 o
  -3   2  20        5.10        3.73      1.10 o
  -2   2  20        0.02       -1.46      1.61 o
  -1   2  20       18.75       17.49      1.23 o
   0   2  20        3.16        2.79      0.91 o
   1   2  20        3.58        6.01      1.03 o
   2   2  20        9.35        9.03      1.07 o
   3   2  20       15.28       16.90      1.23 o
   4   2  20        1.60        2.73      1.63 o
  -4   3  20       21.34       26.28      1.38 o
  -3   3  20        0.40        2.75      1.05 o
  -2   3  20       32.92       38.02      1.43 o
  -1   3  20        0.41        0.89      1.63 o
   0   3  20        6.99        9.02      0.81 o
   1   3  20        0.01       -0.25      1.62 o
   2   3  20        0.00       -1.02      1.62 o
  -1   4  20        3.55        3.63      1.15 o
  -5   0  21        2.46        5.75      1.09 o
  -3   0  21       11.37       12.24      1.09 o
  -1   0  21        8.77       11.15      1.11 o
   1   0  21       15.82       23.71      1.29 o
   3   0  21        3.84        3.58      1.07 o
  -5   1  21        9.17       10.81      0.83 o
  -4   1  21        6.69        8.73      0.79 o
  -3   1  21        0.07        0.83      1.08 o
  -2   1  21        3.86        7.35      1.55 o
  -1   1  21       11.50       12.86      0.84 o
   0   1  21        1.86        0.95      0.74 o
   1   1  21        1.02        0.85      1.18 o
   2   1  21        1.37        2.58      0.95 o
   3   1  21        0.37       -0.72      1.16 o
  -4   2  21        8.11        9.65      1.18 o
  -3   2  21        0.50        1.60      1.10 o
  -2   2  21       21.26       21.14      1.27 o
  -1   2  21       12.22       10.18      1.19 o
   0   2  21        0.11        0.18      1.16 o
   1   2  21       34.94       37.74      1.46 o
   2   2  21       11.10       14.73      1.23 o
  -1   3  21        0.86        0.00      1.74 o
   0   3  21        0.00        1.31      1.12 o
  -2   0  22        1.98        2.43      1.63 o
   0   0  22       50.25       63.94      1.33 o
  -2   1  22        0.07        0.00      1.17 o
  -1   1  22        3.87        5.53      0.80 o
   0   1  22       65.63       70.17      1.08 o
 
